# Supplementary material for: RAS-inhibiting biologics identify and probe druggable pockets including an SII-α3 allosteric site
Source: Nat Commun. 2021 Jun 30;12:4045. doi: 10.1038/s41467-021-24316-0 (PMC8245420; doi:10.1038/s41467-021-24316-0)
Supplement: Supplementary file 4 — source data [file 41467_2021_24316_MOESM4_ESM.xlsx]

## Sheet: Figure 1
Figure 1a
	Time (sec)	KRAS only			SOScat			K3			K6			K19			K37			K68			K69			K91
	0	1.00018	0.991369	0.993545	1.04852	1.02849		1.01126	0.985554	1.0035	0.998286	1.00918	0.998876	1.01419	1.01204	1.01761	1.00936	0.994419	1.01307	1.01477	1.06576	1.00643	1.02952	1.02541	1.01485	1.05215	1.0606	1.06237
	59.744	1	1	1	1	1		1	1	1	1	1	1	1	1	1	1	1	1	1	1	1	1	1	1	1	1	1
	119.742	0.992068	0.982144	0.996056	0.965706	0.967308		0.998007	0.996994	1.00715	0.995988	1.00995	1.01204	1.00631	1.00083	0.99063	0.981936	0.982145	0.992172	0.958383	0.943389	0.975851	0.985055	0.954573	0.97894	0.935434	0.950615	0.944684
	179.728	1.00352	0.974995	0.992045	0.937803	0.937352		0.99176	0.987554	0.992817	1.00185	0.994642	1.00794	0.999687	0.998046	0.994589	0.979769	0.985196	0.987369	0.963609	0.967826	0.986746	0.95411	0.972955	0.949958	0.899405	0.888695	0.900798
	239.738	0.996871	0.968771	0.990456	0.878701	0.886626		0.989411	1.00016	1.01025	0.993421	0.992896	1.00207	0.984301	0.976876	0.987945	0.986275	0.978633	0.986943	0.924001	0.888534	0.967518	0.925039	0.948528	0.912529	0.870404	0.843854	0.839829
	299.729	0.997472	0.974875	0.99214	0.845399	0.847232		0.985599	0.998297	0.992523	0.984652	0.995868	1.00522	0.97416	0.969348	0.998219	0.990224	0.980796	0.990352	0.926657	0.886285	0.94283	0.904784	0.94511	0.897099	0.832574	0.828234	0.802997
	359.737	0.995379	0.976906	0.980256	0.820501	0.807727		0.988556	0.989764	0.982614	0.984191	0.97847	0.986355	0.959261	0.970946	0.967604	0.990748	0.959241	0.970983	0.894985	0.873033	0.923304	0.874101	0.936953	0.879311	0.775766	0.785313	0.771021
	419.737	0.996087	0.977278	0.992479	0.784817	0.780999		0.974902	0.987144	0.996504	0.980433	0.980282	0.982746	0.963886	0.968138	0.969354	0.97883	0.951319	0.969933	0.874384	0.860301	0.909738	0.853931	0.917706	0.868064	0.756832	0.740413	0.750295
	479.726	0.98607	0.969926	0.986007	0.738289	0.737593		0.986373	0.975544	0.982818	0.958354	0.989376	0.989456	0.957826	0.962125	0.953199	0.972436	0.949487	0.967894	0.872551	0.852051	0.914877	0.843662	0.89037	0.846665	0.720406	0.716453	0.711789
	539.727	0.992103	0.959067	0.968629	0.69953	0.72304		0.988742	0.976663	0.984387	0.96984	0.987345	0.987914	0.936589	0.959112	0.933692	0.964735	0.93606	0.96169	0.866136	0.845306	0.897785	0.814747	0.886044	0.838357	0.698397	0.697843	0.691809
	599.732	0.985728	0.962278	0.972079	0.692234	0.700095		0.978645	0.97665	0.986565	0.959536	0.983941	0.970868	0.953366	0.945278	0.955057	0.961243	0.954422	0.961294	0.863373	0.833765	0.903962	0.806512	0.852734	0.816716	0.661231	0.654186	0.661865
	659.751	0.986295	0.966073	0.977017	0.66412	0.670404		0.973555	0.970984	0.978253	0.954878	0.979026	0.964925	0.929485	0.94395	0.936648	0.943471	0.943588	0.969305	0.850746	0.811539	0.883853	0.790849	0.83545	0.805817	0.642693	0.633884	0.641212
	719.743	0.993217	0.957862	0.980092	0.640568	0.648117		0.964066	0.970707	0.984219	0.944311	0.97072	0.971578	0.931745	0.937973	0.936542	0.963493	0.945729	0.953133	0.834382	0.797689	0.880166	0.762294	0.820434	0.783353	0.617815	0.605494	0.628371
	779.747	0.990679	0.9651	0.97047	0.620644	0.638949		0.984011	0.975316	0.98828	0.958476	0.976751	0.956147	0.930004	0.931498	0.922456	0.95036	0.944175	0.947325	0.832237	0.789298	0.847127	0.750553	0.816772	0.766044	0.593586	0.592345	0.602612
	839.737	0.989943	0.964572	0.983135	0.598429	0.617051		0.959706	0.968394	0.970359	0.95714	0.957187	0.956883	0.916478	0.922938	0.92599	0.958497	0.944947	0.942083	0.813741	0.78461	0.8646	0.751706	0.795051	0.751233	0.575328	0.567419	0.583551
	899.742	0.976665	0.962959	0.965956	0.571662	0.583397		0.964333	0.958343	0.960501	0.94196	0.961927	0.956282	0.916406	0.931353	0.909138	0.942907	0.927801	0.941103	0.81671	0.782053	0.847244	0.728437	0.76301	0.738203	0.560691	0.55157	0.55918
	959.748	0.976949	0.951758	0.958337	0.571621	0.577091		0.955279	0.975085	0.980885	0.948483	0.955429	0.95099	0.904597	0.899319	0.921294	0.954516	0.924919	0.920668	0.814694	0.792865	0.844209	0.713541	0.749719	0.707706	0.549664	0.525857	0.539239
	1019.75	0.973454	0.94652	0.955001	0.548267	0.55429		0.951076	0.96547	0.961193	0.931431	0.964466	0.947324	0.904387	0.914257	0.931162	0.94665	0.933562	0.927925	0.777573	0.765448	0.828566	0.714948	0.751578	0.703294	0.535077	0.513866	0.530639
	1079.73	0.957616	0.951922	0.95932	0.529366	0.534837		0.958077	0.97093	0.962076	0.942705	0.955688	0.946578	0.891115	0.899329	0.915941	0.931364	0.93798	0.935116	0.786772	0.759844	0.827498	0.687782	0.73532	0.693436	0.519905	0.505124	0.51321
	1139.76	0.976454	0.947368	0.956502	0.523073	0.530764		0.961879	0.951833	0.963757	0.936838	0.949029	0.940416	0.89546	0.888666	0.913883	0.933854	0.92332	0.928399	0.782416	0.780466	0.820081	0.66156	0.71952	0.68043	0.507979	0.487728	0.507853
	1199.76	0.970981	0.945953	0.95443	0.50348	0.517648		0.953005	0.954229	0.951523	0.939745	0.941376	0.945754	0.880616	0.887119	0.912963	0.94446	0.904972	0.929873	0.77199	0.745009	0.813188	0.667416	0.722296	0.665338	0.500996	0.486234	0.493571
	1259.73	0.962546	0.945441	0.955658	0.502591	0.516626		0.946336	0.955073	0.95432	0.938698	0.95122	0.929429	0.881458	0.891494	0.895906	0.921682	0.90863	0.915425	0.767682	0.737708	0.814168	0.653778	0.697812	0.644076	0.486507	0.47792	0.48294
	1319.73	0.958275	0.928469	0.945187	0.483739	0.501773		0.93875	0.94799	0.959362	0.919896	0.92765	0.937376	0.886189	0.880429	0.864269	0.920307	0.914786	0.92459	0.763147	0.742742	0.803081	0.646832	0.683164	0.650737	0.483653	0.467744	0.474036
	1379.74	0.973559	0.940238	0.932681	0.47531	0.49953		0.930572	0.944684	0.964245	0.92323	0.939413	0.92955	0.874097	0.865664	0.869423	0.927873	0.910447	0.917	0.753782	0.767332	0.789216	0.641579	0.674537	0.635381	0.47061	0.466974	0.459969
	1439.72	0.952094	0.9381	0.931855	0.465081	0.479371		0.939855	0.941752	0.939313	0.924194	0.936375	0.937299	0.854454	0.878946	0.862515	0.918363	0.907714	0.911547	0.739881	0.729578	0.788046	0.62104	0.665138	0.62414	0.45823	0.451716	0.459564
	1499.72	0.948275	0.922499	0.938879	0.464909	0.481806		0.939174	0.945572	0.936436	0.914568	0.931907	0.939975	0.858253	0.875904	0.856823	0.908209	0.898289	0.91087	0.730472	0.720432	0.786258	0.615695	0.650598	0.611647	0.454111	0.444439	0.452307
	1559.74	0.958655	0.928192	0.930522	0.454291	0.471533		0.930782	0.935653	0.936404	0.90365	0.925094	0.911161	0.851117	0.853064	0.840652	0.921188	0.897895	0.903635	0.724279	0.733573	0.778344	0.606697	0.639479	0.604852	0.435786	0.435146	0.445206
	1619.75	0.94722	0.917496	0.928034	0.449833	0.451126		0.936735	0.929505	0.938087	0.912189	0.914078	0.929138	0.84462	0.852422	0.833305	0.896923	0.900174	0.900239	0.71617	0.730381	0.760264	0.592324	0.621911	0.592275	0.448608	0.431407	0.433748
	1679.73	0.938333	0.921041	0.941586	0.449129	0.455402		0.930876	0.93057	0.939514	0.896154	0.91719	0.913114	0.840429	0.853433	0.838673	0.898059	0.894356	0.900051	0.723554	0.760284	0.763562	0.585841	0.62312	0.584539	0.446859	0.421635	0.440385
	1739.74	0.946649	0.922833	0.93104	0.426573	0.448302		0.921795	0.925297	0.938236	0.89683	0.920004	0.929029	0.819593	0.83644	0.824081	0.897148	0.87885	0.898804	0.715285	0.698313	0.752313	0.575194	0.60545	0.590921	0.42874	0.418661	0.425938
	1799.76	0.945948	0.93561	0.929889	0.430904	0.437817		0.913716	0.917957	0.943528	0.90571	0.918143	0.897396	0.827093	0.84596	0.816696	0.887042	0.893015	0.882375	0.703093	0.692432	0.75178	0.562917	0.601562	0.576957	0.435657	0.418475	0.41841
	1859.71	0.938946	0.926791	0.93419	0.428065	0.43491		0.924239	0.921561	0.918797	0.891185	0.912331	0.926043	0.811499	0.832723	0.815909	0.884961	0.868135	0.889252	0.691086	0.706072	0.738657	0.560766	0.583468	0.553482	0.43319	0.406796	0.417211
	1919.74	0.954994	0.918884	0.92501	0.422528	0.44341		0.913746	0.919985	0.933466	0.879525	0.917384	0.887731	0.817936	0.829483	0.814312	0.876497	0.883293	0.876353	0.697831	0.747192	0.741899	0.552754	0.59242	0.557162	0.428506	0.408368	0.419072
	1979.74	0.940498	0.91485	0.928426	0.418185	0.439811		0.911911	0.896353	0.929382	0.882322	0.907218	0.901094	0.812669	0.818771	0.789182	0.897426	0.866237	0.878894	0.698973	0.69419	0.73729	0.549715	0.577808	0.551617	0.411211	0.407674	0.415798
	2039.74	0.93757	0.913928	0.913281	0.418299	0.435011		0.903963	0.913755	0.93648	0.888026	0.896952	0.889393	0.814778	0.812753	0.798464	0.860446	0.864913	0.874788	0.68394	0.676662	0.735618	0.534845	0.56539	0.538886	0.420185	0.403292	0.414523
	2099.73	0.931606	0.91289	0.925119	0.410677	0.426935		0.908237	0.916349	0.923359	0.882598	0.91175	0.894743	0.804467	0.823611	0.788558	0.857438	0.865888	0.871836	0.675932	0.671846	0.726714	0.525015	0.552226	0.531694	0.411959	0.392751	0.399921
	2159.74	0.931361	0.912151	0.924093	0.404063	0.424333		0.90048	0.91442	0.918685	0.892007	0.892589	0.900937	0.785678	0.808042	0.791611	0.869419	0.860921	0.868888	0.663795	0.669163	0.718749	0.527954	0.553295	0.528467	0.425036	0.404913	0.400529
	2219.74	0.935955	0.917488	0.896966	0.398763	0.419096		0.905008	0.904474	0.911205	0.874097	0.88684	0.891951	0.778323	0.797177	0.789729	0.869264	0.850763	0.869841	0.669401	0.67865	0.716072	0.52082	0.550597	0.521575	0.396896	0.394956	0.400823
	2279.75	0.923805	0.911132	0.915528	0.396526	0.419556		0.899905	0.910245	0.930547	0.87547	0.896124	0.896915	0.783199	0.814255	0.782992	0.852551	0.855816	0.870937	0.664537	0.66704	0.716053	0.510545	0.532925	0.510441	0.40479	0.397595	0.405836
	2339.74	0.930241	0.899027	0.908219	0.406416	0.425456		0.887673	0.89684	0.906537	0.868251	0.879358	0.886535	0.788115	0.795251	0.768742	0.864133	0.860233	0.861996	0.651572	0.653499	0.709186	0.502246	0.526969	0.500613	0.41993	0.386718	0.402235
	2399.77	0.926345	0.915856	0.903022	0.403251	0.406743		0.892019	0.899706	0.907719	0.866671	0.877075	0.892964	0.776693	0.790523	0.769197	0.867038	0.85128	0.856711	0.652309	0.648119	0.691293	0.502798	0.537576	0.497924	0.399046	0.386735	0.393081
	2459.79	0.915854	0.917904	0.911846	0.401361	0.40638		0.894495	0.894785	0.90433	0.864193	0.873784	0.874443	0.766973	0.788112	0.755153	0.84639	0.836801	0.842125	0.641623	0.634285	0.688618	0.492013	0.519682	0.492085	0.394054	0.38121	0.387463
	2519.77	0.914461	0.892539	0.913976	0.395788	0.414288		0.885242	0.88562	0.899089	0.86065	0.873886	0.87692	0.771638	0.776465	0.744741	0.843451	0.833067	0.85353	0.639177	0.644687	0.686928	0.485762	0.51431	0.491162	0.39723	0.385278	0.395539
	2579.79	0.919712	0.899949	0.904729	0.394285	0.409212		0.885244	0.903711	0.895754	0.848693	0.867211	0.876792	0.757643	0.764486	0.74215	0.848754	0.834853	0.849847	0.643295	0.628728	0.68896	0.485435	0.512102	0.479453	0.402892	0.376789	0.381268
	2639.78	0.92146	0.900419	0.891119	0.402414	0.401795		0.884944	0.89918	0.90108	0.859871	0.869241	0.861514	0.751998	0.771796	0.737874	0.8439	0.843809	0.848201	0.628483	0.630079	0.693753	0.474492	0.504389	0.485282	0.390986	0.381637	0.388045
	2699.78	0.911519	0.885395	0.893261	0.391545	0.404103		0.874727	0.881338	0.897398	0.846292	0.868564	0.859955	0.758075	0.761558	0.747799	0.845506	0.829127	0.849138	0.626119	0.61998	0.660447	0.477819	0.504557	0.467171	0.396299	0.380363	0.378399
	2759.8	0.919213	0.896068	0.903306	0.38236	0.406407		0.878724	0.883523	0.883926	0.845352	0.867359	0.854032	0.744276	0.750779	0.737349	0.842371	0.830659	0.839023	0.620546	0.625625	0.667958	0.47777	0.495133	0.466273	0.397313	0.377966	0.378128
	2819.78	0.91315	0.896196	0.913611	0.3865	0.400418		0.867285	0.872073	0.889173	0.843683	0.853469	0.841524	0.755294	0.752464	0.722358	0.827466	0.833808	0.836513	0.613552	0.610117	0.671037	0.468956	0.486172	0.458204	0.390491	0.376783	0.37683
	2879.78	0.908343	0.883614	0.892071	0.384707	0.398454		0.874719	0.875485	0.882198	0.836935	0.847831	0.857305	0.73851	0.756395	0.734247	0.826796	0.80219	0.828105	0.604801	0.616342	0.666901	0.444141	0.488042	0.460875	0.391054	0.371471	0.38179
	2939.79	0.905123	0.893554	0.896687	0.385528	0.395138		0.858136	0.862652	0.880441	0.831687	0.842031	0.851346	0.728143	0.736146	0.727097	0.843738	0.81325	0.829602	0.601802	0.609418	0.651811	0.446919	0.484849	0.452683	0.38822	0.380005	0.376172
	2999.76	0.913676	0.891135	0.884279	0.383407	0.393957		0.86599	0.874469	0.881256	0.825749	0.848211	0.849025	0.723559	0.743724	0.72093	0.8249	0.813385	0.824978	0.595359	0.603219	0.64835	0.44994	0.473888	0.448721	0.388316	0.373892	0.376512
	3059.77	0.911733	0.861992	0.874023	0.374126	0.397835		0.865788	0.868349	0.878223	0.834122	0.8505	0.844484	0.719691	0.730758	0.707055	0.820413	0.802965	0.828206	0.601278	0.598346	0.641052	0.43835	0.468973	0.446931	0.386049	0.369288	0.371421
	3119.8	0.912267	0.88019	0.886817	0.377715	0.389491		0.857826	0.859141	0.886133	0.824158	0.849765	0.854934	0.717674	0.743264	0.697213	0.814472	0.80568	0.814851	0.600599	0.585828	0.650507	0.445477	0.467247	0.44004	0.380307	0.369124	0.375564
	3179.77	0.905479	0.881795	0.890008	0.376658	0.3868		0.863177	0.878707	0.885918	0.813173	0.836825	0.838273	0.715212	0.720206	0.701478	0.803148	0.805585	0.816729	0.591956	0.591119	0.646754	0.43518	0.458856	0.44433	0.390727	0.367829	0.381814
	3239.77	0.892627	0.87098	0.881436	0.372402	0.386991		0.853799	0.87674	0.869569	0.810348	0.848132	0.849623	0.710197	0.717386	0.701862	0.799599	0.799922	0.808132	0.590057	0.589953	0.635717	0.43476	0.462522	0.429197	0.382595	0.362272	0.370121
	3299.79	0.891791	0.87232	0.865729	0.378826	0.387482		0.85833	0.867558	0.88	0.812897	0.82326	0.830458	0.690862	0.723244	0.703603	0.790243	0.764035	0.798673	0.578581	0.58182	0.622805	0.424014	0.46236	0.428335	0.380332	0.364504	0.374899
	3359.8	0.889985	0.867738	0.875932	0.368155	0.388216		0.855112	0.859563	0.872574	0.810145	0.828262	0.839632	0.690233	0.710963	0.685147	0.793006	0.777444	0.805052	0.575148	0.577691	0.629874	0.421243	0.447807	0.421579	0.38619	0.367942	0.364516
	3419.76	0.890582	0.885636	0.871857	0.375827	0.388605		0.847281	0.858166	0.873301	0.80287	0.831017	0.827969	0.688933	0.707358	0.685506	0.795799	0.783526	0.802026	0.564386	0.574289	0.619798	0.42085	0.438789	0.421961	0.389214	0.364965	0.377453
	3479.76	0.903038	0.873056	0.870844	0.375163	0.383593		0.841463	0.861483	0.869398	0.819391	0.835101	0.815123	0.694456	0.69606	0.673844	0.787082	0.782551	0.790643	0.56349	0.571267	0.614139	0.41704	0.447774	0.416741	0.381563	0.365014	0.370341
	3539.75	0.880497	0.882052	0.870487	0.378284	0.385656		0.845431	0.840513	0.856061	0.80588	0.836117	0.825094	0.686381	0.69534	0.674973	0.782124	0.788764	0.8072	0.565319	0.571612	0.615676	0.418362	0.436699	0.413161	0.374619	0.36419	0.366457
	3599.78	0.884805	0.860145	0.878901	0.367956	0.38803		0.839155	0.847085	0.856892	0.793065	0.818329	0.814003	0.664733	0.700349	0.666123	0.783716	0.771511	0.785843	0.559418	0.564583	0.612777	0.41477	0.441863	0.416745	0.375851	0.363548	0.371258
	3659.76	0.892252	0.863772	0.86731	0.36422	0.38487		0.847457	0.844151	0.85136	0.787667	0.834261	0.815727	0.681265	0.698893	0.664624	0.775808	0.769437	0.771573	0.560372	0.570917	0.6078	0.413427	0.435861	0.406793	0.375417	0.364659	0.373011
	3719.77	0.877301	0.866899	0.881462	0.375221	0.383349		0.835387	0.844552	0.85191	0.786743	0.812374	0.820751	0.662834	0.682887	0.67535	0.773713	0.771976	0.782137	0.549443	0.556696	0.604794	0.420598	0.436187	0.413568	0.377681	0.366214	0.369547
	3779.78	0.888951	0.866571	0.873038	0.364677	0.37996		0.83799	0.843915	0.852416	0.787064	0.814154	0.812072	0.673281	0.690819	0.660768	0.767275	0.773934	0.781222	0.550389	0.552005	0.588135	0.408708	0.428342	0.409275	0.374772	0.367878	0.372876
	3839.79	0.880501	0.856593	0.862208	0.368599	0.375804		0.832471	0.824573	0.851458	0.779828	0.803951	0.810401	0.666007	0.674173	0.660468	0.769748	0.759583	0.788877	0.546934	0.567966	0.60713	0.401101	0.425451	0.407052	0.375937	0.364198	0.370421
	3899.81	0.896174	0.857691	0.86522	0.365274	0.379585		0.828504	0.845164	0.852924	0.781829	0.812237	0.799045	0.661452	0.687309	0.651418	0.768367	0.771993	0.779438	0.542954	0.543665	0.578674	0.40277	0.429933	0.396882	0.379162	0.361184	0.363942
	3959.78	0.887755	0.844996	0.865956	0.366262	0.392206		0.838175	0.844114	0.851166	0.779379	0.813721	0.802767	0.656252	0.678551	0.643394	0.760317	0.758975	0.773035	0.535401	0.538093	0.578425	0.40406	0.412721	0.390676	0.366936	0.357569	0.363483
	4019.79	0.878725	0.859316	0.860731	0.361855	0.380245		0.834697	0.847743	0.853485	0.774528	0.804481	0.809744	0.656744	0.676007	0.639717	0.771077	0.771973	0.785622	0.530949	0.539372	0.570012	0.395074	0.425942	0.398827	0.377219	0.360251	0.367994
	4079.78	0.896174	0.857691	0.86522	0.35363	0.37866		0.830328	0.839896	0.855154	0.797003	0.802468	0.800748	0.640424	0.666909	0.642334	0.757615	0.760671	0.776696	0.532261	0.52917	0.585234	0.39534	0.412763	0.394705	0.360382	0.351068	0.359968
	4139.78	0.887755	0.844996	0.865956	0.361108	0.370844		0.835659	0.840376	0.856461	0.788494	0.79877	0.800352	0.649763	0.668945	0.627176	0.760496	0.772171	0.758063	0.52089	0.533794	0.578588	0.387345	0.421743	0.383355	0.373245	0.357408	0.36648
	4199.8	0.878725	0.859316	0.860731	0.36802	0.375325		0.832451	0.816638	0.832977	0.77909	0.799662	0.79617	0.648872	0.663743	0.630884	0.748615	0.753007	0.754854	0.519434	0.527299	0.578703	0.389921	0.413015	0.391739	0.370919	0.354983	0.36468
	Affimers were screened as a single experiment with 3 technical replicates.
Figure 1b
	[Affimer] µM	K3			K6			K37
		Data 1 (V0 sec-1)	Data 2 (V0 sec-1)	Data 3 (V0 sec-1)	Data 1 (V0 sec-1)	Data 2 (V0 sec-1)	Data 3 (V0 sec-1)	Data 1 (V0 sec-1)	Data 2 (V0 sec-1)	Data 3 (V0 sec-1)	Data 4 (V0 sec-1)	Data 5 (V0 sec-1)
	10	0.08	-0.03	0.08	0.05	-0.07	-0.17	0.19	0.19	-0.08	0.16	0.14
	5	0.05	0.01	0.05	0.11	0.06	0.03	0.26	0.28	0.15	0.18	0.16
	2.5	-0.03	0.04	-0.03	0.14	0.16	0.27	0.41	0.34	0.25	0.25	0.28
	1.25	0.16	0.08	0.16	0.28	0.3	0.19	0.55	0.54	0.3	0.46	0.35
	0.625	0.22	0.21	0.22	0.34	0.43	0.51	0.67	0.62	0.45	0.64	0.43
	0.3125	0.26	0.38	0.26	0.4	0.57	0.39	0.76	0.77	0.47	0.66	0.51
	0.15625	0.43	0.57	0.43	0.59	0.74	0.47	0.81	0.84	0.52	0.9	0.65
	0.078125	0.51	0.7	0.51	0.64	0.8	0.72	0.9	0.94	0.62	0.9	0.8
	0.039063	0.73	0.81	0.73	0.77	0.8	0.65	0.94	0.99	0.62	0.98	0.85
	0.019531	0.8	0.88	0.8	0.83	0.9	0.65	0.99	1.02	0.67	0.98	0.79
	0.009766	0.83	0.86	0.83	0.65	0.98	0.69	1	1.02	0.7	1.05	0.86
	0.004883	0.89	0.94	0.89	0.79	0.98	0.71	0.99	1.02	0.81	1	0.9
Figure 1c
		GST	No Affimer	Con.	K37	K6	K3
	Data 1	0.43417	1.12281	1	0.466667	0.426228	0.308246
	Data 2	0.372077	1.20069	1		0.647544	0.19363
	Data 3	0.227723	1.73706	1	0.848684	0.526243	0.190461
	Data 4	0.0574235	0.967089	1	0.454081	0.785965	0.173195
Figure 1d
	Uncropped blots are shown in Supplementary Figure 4.

## Sheet: Figure 2
Figure 2 a and b
	Uncropped blots are shown in Supplementary Figure 4.
Figure 2c
		-EGF	+EGF
	pERK:ERK intensity
	(normalised to con. +EGF)	Con.	Empty	Con.	K3	K6	K37
	Data 1	0.00217519	0.821203	0.977478	0.734921	0.226831	0.373968
	Data 2	0.0198485	0.928397	1.05047	0.599084	0.117241	0.273188
	Data 3		0.890109	0.972053	0.738106	0.11361	0.297483
Figure 2d
		-EGF	+EGF
	pERK nuclear intensity
	(% control +EGF)	Con.	Con.	K3	K6	K37
	Data 1	5.80273	109.076	66.4447	14.5591	14.8825
		6.67915	100.231	51.7052	12.8078	11.0515
		6.26255	90.6936	45.152	11.6386	9.56504
	Data 2	11.0803	123.857	76.1021	12.6487	14.0343
		11.3684	105.517	65.8132	15.9233	8.80157
		13.6837	70.626	56.6061	15.3433	18.8989
	Data 3	3.79337	99.6973	42.4914	7.5472	10.6843
		2.74546	103.283	49.0206	5.99198	15.6971
		4.6793	97.0194	37.6369	8.01223	16.2023
Figure 2f
		Con.			K3			K6			K37
		pERK nuclear intensity (% control Affimer)			pERK nuclear intensity (% control Affimer)			pERK nuclear intensity (% control Affimer)			pERK nuclear intensity (% control Affimer)
	GFP intensity	Data 1	Data 2	Data 3	Data 1	Data 2	Data 3	Data 1	Data 2	Data 3	Data 1	Data 2	Data 3
	0	100	100	100	100	100	100	100	100	100	100	100	100
	100	99.5878	103.145	99.6109	49.9751	39.7565	73.6876	10.6272	41.1907	41.7828	0.825717	31.2163	36.9336
	250	99.7727	102.416	95.8917	44.137	18.9623	58.5617	5.39015	21.3602	19.1552	16.2014	15.1021	17.3022
	500	98.5506	99.9432	92.6623	40.8543	10.9528	52.6816	3.09193	13.7495	12.5646	11.1637	10.0946	11.2332
	1000	96.8598	99.609	89.5089	37.7633	8.08778	48.4117	1.67592	10.9323	6.6433	9.09801	7.24718	8.89834
	1500	95.5781	98.3008	86.2289	36.2664	6.79718	44.5543	1.30655	9.79951	6.25647	8.84418	7.44913	8.09658
	2000	94.4002	97.2472	83.585	35.1581	6.6853	40.9606	0.921969	9.88811	6.03701	8.20057	6.91268	7.96259
	2500	93.4253	96.3426	83.4676	34.5613	5.32879	42.5786	0.639725	10.0856	5.36773	7.31614	6.26594	7.85243
Figure 2g
		HRAS			KRAS4B			NRAS
		pERK nuclear intensity (% control Affimer)			pERK nuclear intensity (% control Affimer)			pERK nuclear intensity (% control Affimer)
		Data 1	Data 2	Data 3	Data 1	Data 2	Data 3	Data 1	Data 2	Data 3
	K3	57.1039	42.1801	65.2941	40.9938	33.0254	42.0382	178.385	165.81	149.823
	K6	19.3995	9.24171	41.7647	47.5155	37.4134	38.8535	80.1242	49.5238	56.1765
	K37	12.0092	17.5356	43.7255	30.4348	37.6443	30.5733	10.559	16.1905	15.0588

## Sheet: Figure 3
Figure 3a
	Panc 10.05	pERK:ERK intensity	Empty	Con.	K3	K6	K37
		(normalised to con. +EGF)
		Data 1	0.620529	1.01812	0.231596	0.220977	0.29131
		Data 2	0.902452	0.977525	0.161443	0.198149	0.130247
		Data 3	1.13064	1.00435	0.133515	0.263914	0.106483
Figure 3b
	SW620	pERK:ERK intensity	Empty	Con.	K3	K6	K37
		(normalised to con. +EGF)
		Data 1	1.00658	1.36496	0.048257	0.171748	0.054366
		Data 2	0.546878	0.586686	0.02917	0.061148	0.052143
		Data 3	1.02263	1.04835	0.066466	0.197566	0.509745
Figure 3c
	NCI-H460	pERK:ERK intensity	Empty	Con.	K3	K6	K37
		(normalised to con. +EGF)
		Data 1	0.833137	0.753148	0.350475	0.28693	0.387149
		Data 2	0.896495	0.863877	0.313583	0.29157	0.400294
		Data 3	1.10961	1.38298	0.738059	0.374142	0.540118
Figure 3d
			WT												G12D									G12V										Q61R
			pERK nuclear intensity (% control Affimer)												pERK nuclear intensity (% control Affimer)									pERK nuclear intensity (% control Affimer)										pERK nuclear intensity (% control Affimer)
			Data 1				Data 2				Data 3				Data 1				Data 2			Data 3		Data 1				Data 2				Data 3		Data 1				Data 2				Data 3
		K3	7.27722	34.2846	18.5215		53.1673	41.9538			36.3632	2.06445	33.9674		19.2926	9.70701	73.4014	13.5578	24.817			18.4249	8.62301	29.4917		50.8596	48.9853	17.7357		4.77769	67.9099	42.3081	27.6041	65.3862	86.7927	44.49	42.9402	92.9238	112.043	67.9099	42.3081	27.6041	44.49
		K6	19.4459	32.6656	32.3968		56.2911	72.1013	27.965				41.8529	16.8814	42.4044	36.415	14.6128	34.248		10.0832	30.7045	10.8444	20.6075	30.6791	61.3006	89.9012	66.3149	31.0528	23.3012		53.8628	24.9667	16.635	26.4721	48.7982	102.145	2.4651	111.982	114.624	53.8628	24.9667	16.635
		K37	63.0492	31.2238	10.9066	5.13319	36.3835	53.2067	17.1557	3.51451		22.6231		13.4931	31.7123	90.1999	20.4657	49.3734	35.4841	17.7839		66.0567	24.2593	74.368	57.3014	51.8876	16.9668	55.8727	39.9309	14.694	16.4694	10.5968	16.0278	8.73383	56.1674	78.5872	11.783	103.287	110.123	16.4694	10.5968	16.0278	78.5872
		Missing data are the result of imaging artefacts

## Sheet: Figure 4
Figure 4d
		K6			H39A			F40A			T41A			P42A			W43A			F44A			Q45A			R46A			N47A			R73A			I74A			M75A			V76A			T77A			D78A
					Data 1	Data 2	Data 3	Data 1	Data 2	Data 3	Data 1	Data 2	Data 3	Data 1	Data 2	Data 3	Data 1	Data 2	Data 3	Data 1	Data 2	Data 3	Data 1	Data 2	Data 3	Data 1	Data 2	Data 3	Data 1	Data 2	Data 3	Data 1	Data 2	Data 3	Data 1	Data 2	Data 3	Data 1	Data 2	Data 3	Data 1	Data 2	Data 3	Data 1	Data 2	Data 3	Data 1	Data 2	Data 3
	(V0 sec-1)	0.085			0.101626	0.077985	0.076662	0.397181	0.35992	0.453683	0.021721	0.011729	0.053253	0.981319	1.05503	0.98732	1.07911	1.15487	1.08961	0.885653	0.87073	0.864779	0.401739	0.213392	0.264796	0.065734	0.034227	0.100745	1.09814	1.0933	0.985192	0.421849	0.707802	0.504855	0.169212	0.065134	0.057948	0.209889	0.07925	0.034772	0.106323	0.056224	0.026132	0.121076	0.046495	0.029136	0.083236	-0.01243	-0.01395
[truncated: 12 more columns]

## Sheet: Figure 5
Figure 5a
	K6 KRASGDP
	Response Units (X)	12.5 nM (Y)	12.5 nM FIT (Y)		Response Units (X)	25 nM (Y)	25 nM FIT (Y)		Response Units (X)	50 nM (Y)	50 nM FIT (Y)		Response Units (X)	100 nM (Y)	100 nM FIT (Y)		Response Units (X)	200 nM (Y)	200 nM FIT (Y)		Response Units (X)	400 nM (Y)	400 nM FIT (Y)
	-21	0.0100098	0.301897		-22	-0.505127	0.656035		-18	0.202148	0.654803		-21	-0.257813	0.845402		-24	0.0273438	0.419359		-24	-0.205566	0.023271
	-20	0.199463	0.286081		-21	-0.573486	0.622761		-17	0.0107422	0.615024		-20	-0.261719	0.80118		-23	0.208984	0.399963		-23	-0.479004	0.0221882
	-19	-0.0349121	0.270265		-20	-0.253174	0.589487		-16	-0.116211	0.575245		-19	-0.324219	0.756957		-22	-0.234375	0.380567		-22	-0.629395	0.0211053
	-18	0.0373535	0.254449		-18	-0.196533	0.556213		-15	-0.198242	0.535466		-18	-0.394531	0.712735		-21	-0.291016	0.361171		-20	-0.539551	0.0200224
	-17	-0.0270996	0.238633		-17	0.0241699	0.522938		-14	-0.370117	0.495687		-17	-0.175781	0.668512		-19	-0.255859	0.341775		-19	-0.572754	0.0189396
	-15	0.174072	0.222817		-16	0.0476074	0.489664		-13	-0.227539	0.455908		-16	-0.00391	0.62429		-18	-0.234375	0.322379		-18	-0.23291	0.0178567
	-14	0.213135	0.207001		-15	0.178467	0.45639		-11	-0.0146484	0.416129		-14	0.0429688	0.580067		-17	-0.373047	0.302983		-17	-0.486816	0.0167738
	-13	0.279541	0.191185		-14	-0.0402832	0.423116		-10	-0.124023	0.376351		-13	0.0410156	0.535845		-16	-0.240234	0.283587		-16	-0.23291	0.015691
	-12	0.0705566	0.175369		-13	0.0612793	0.389841		-9	0.15332	0.336572		-12	0.128906	0.491622		-15	-0.273438	0.26419		-15	-0.42041	0.0146081
	-11	-0.156006	0.159553		-12	0.330811	0.356567		-8	0.0576172	0.296793		-11	0.273438	0.4474		-14	-0.0703125	0.244794		-14	-0.131348	0.0135252
	-10	0.0119629	0.143737		-11	0.125732	0.323293		-7	-0.239258	0.257014		-10	-0.0410156	0.403177		-13	-0.00195	0.225398		-13	0.171387	0.0124424
	-9	-0.11499	0.127921		-10	0.0710449	0.290019		-6	0.168945	0.217235		-9	0.134766	0.358955		-12	0.351563	0.206002		-12	0.399902	0.0113595
	-8	0.318604	0.112105		-9	-0.104736	0.256744		-5	-0.18457	0.177456		-8	0.0996094	0.314732		-11	0.216797	0.186606		-11	0.0932617	0.0102766
	-7	-0.230225	0.0962885		-7	-0.274658	0.22347		-4	-0.0908203	0.137677		-7	-0.0566406	0.27051		-10	0.0273438	0.16721		-9	-0.246582	0.00919
	-6	0.148682	0.0804724		-6	-0.0441895	0.190196		-3	0.0712891	0.0978985		-6	-0.328125	0.226287		-8	0.0371094	0.147814		-8	0.0620117	0.00811
	-4	0.267822	0.0646563		-5	-0.143799	0.156922		-2	-0.514648	0.0581196		-5	-0.210938	0.182065		-7	-0.238281	0.128418		-7	-0.00635	0.00703
	-3	-0.0192871	0.0488402		-4	0.119873	0.123647		-1	-3.2041	0.0183408		-3	0.167969	0.137842		-6	0.0625	0.109022		-6	-0.119629	0.00595
	-2	0.0393066	0.0330242		-3	-0.171143	0.0903732		1	-7.08887	12.1959		-2	-0.603516	0.0936199		-5	-0.302734	0.0896261		-5	-0.0239258	0.00486
	-1	-0.0153809	0.0172081		-2	0.412842	0.057099		2	6.85254	12.3051		-1	-2.64063	0.0493974		-4	0.105469	0.0702301		-4	0.132324	0.00378
	0	0.256104	0.00139		-1	0.125732	0.0238248		3	14.1963	12.4135		0	-5.94727	0.00517		-3	0.355469	0.050834		-3	0.308105	0.0027
	1	-0.171631	1.06628		0	-0.596924	7.79708		4	15.2666	12.5211		1	-7.93164	22.9208		-2	-0.244141	0.031438		-2	0.657715	0.00161
	2	0.595947	1.06929		1	2.58472	7.83934		5	12.6924	12.6279		2	14.5078	23.1728		-1	-0.980469	0.012042		-1	-0.729004	0.000531
	3	0.0725098	1.07228		3	14.2156	7.88138		6	12.9736	12.7338		3	22.752	23.4215		0	-4.41992	39.3405		1	18.7886	57.2946
	4	-5.93726	1.07527		4	13.3171	7.92321		7	12.7451	12.8389		4	24.0156	23.667		2	6.98633	39.9134		2	51.3706	58.4537
	5	-2.02124	1.07823		5	10.532	7.96483		8	13.3154	12.9432		5	21.9766	23.9092		3	28.209	40.4731		3	57.9077	59.5617
	7	0.480713	1.08119		6	10.0808	8.00623		9	13.2861	13.0467		6	22.0352	24.1482		4	32.4258	41.02		4	57.853	60.6207
	8	1.12915	1.08413		7	10.1882	8.04742		10	12.7783	13.1494		8	22.9141	24.3841		5	31.6895	41.5542		5	55.5757	61.6331
	9	1.02173	1.08705		8	10.9363	8.08839		12	12.6865	13.2513		9	22.9668	24.6168		6	32.2871	42.0761		6	55.6089	62.6008
	10	0.97876	1.08996		9	10.6785	8.12915		13	12.958	13.3524		10	22.4531	24.8464		7	32.6543	42.5859		7	55.8042	63.5258
	11	1.04517	1.09286		10	10.1101	8.1697		14	12.7217	13.4527		11	22.3633	25.073		8	34.0156	43.0839		8	57.4058	64.41
	12	1.3811	1.09574		11	9.59448	8.21004		15	13.083	13.5522		12	22.7656	25.2966		9	34.7383	43.5704		9	57.8647	65.2552
	13	1.5354	1.09861		12	9.45776	8.25017		16	12.999	13.651		13	23.418	25.5172		10	34.541	44.0457		11	57.9038	66.0631
	14	1.52173	1.10147		14	9.09253	8.29009		17	13.7979	13.7489		14	23.3848	25.7348		11	34.8945	44.5099		12	58.6167	66.8353
	15	1.51001	1.10431		15	9.30347	8.32979		18	14.0303	13.8461		15	24.0176	25.9495		13	36.5488	44.9633		13	59.5444	67.5735
	16	1.38892	1.10713		16	9.28979	8.36929		19	14.0303	13.9426		16	24.3789	26.1613		14	36.9004	45.4063		14	60.3608	68.2791
	18	1.1897	1.10995		17	9.89917	8.40859		20	14.0752	14.0382		17	24.6641	26.3702		15	38.002	45.8389		15	61.4038	68.9536
	19	1.22485	1.11275		18	9.84448	8.44767		21	13.9092	14.1332		19	25.3848	26.5763		16	38.7188	46.2614		16	62.7358	69.5982
	20	1.41821	1.11553		19	9.66479	8.48655		22	13.6807	14.2273		20	26.2285	26.7797		17	39.6035	46.6741		17	64.0015	70.2145
	21	1.42212	1.1183		20	9.823	8.52522		24	13.5557	14.3207		21	26.2754	26.9802		18	40.4336	47.0772		18	64.6343	70.8035
	22	1.63306	1.12106		21	9.34058	8.56368		25	13.8271	14.4134		22	26.1367	27.1781		19	41.0449	47.4709		19	66.144	71.3665
	23	1.79712	1.1238		22	9.10229	8.60194		26	13.8896	14.5053		23	26.5547	27.3732		20	42.0195	47.8553		20	67.4312	71.9046
	24	1.66235	1.12653		24	8.35815	8.64		27	14.3115	14.5965		24	26.5527	27.5656		21	42.4707	48.2308		22	69.269	72.419
	25	1.35962	1.12924		25	8.15503	8.67785		28	14.3428	14.687		25	26.6738	27.7555		23	44.0449	48.5975		23	70.0288	72.9107
	26	1.1936	1.13194		26	8.50073	8.7155		29	14.4014	14.7767		26	26.7461	27.9427		24	44.6953	48.9555		24	70.9624	73.3807
	27	1.1604	1.13463		27	8.75659	8.75294		30	14.6338	14.8657		27	26.791	28.1273		25	45.3398	49.3052		25	71.4194	73.8299
	29	0.0568848	1.1373		28	8.69995	8.79018		31	14.5771	14.954		28	26.7422	28.3094		26	46.0859	49.6466		26	71.9858	74.2592
	30	-0.318115	1.13996		29	8.56128	8.82723		32	14.8428	15.0415		30	27.2773	28.4889		27	46.9902	49.98		27	72.1909	74.6696
	31	-0.226318	1.14261		30	8.54956	8.86406		33	15.2783	15.1284		31	27.4473	28.6659		28	47.793	50.3056		28	72.9194	75.0619
	32	0.16626	1.14524		31	8.573	8.9007		34	15.5928	15.2145		32	28.0645	28.8405		29	48.1934	50.6234		29	73.1636	75.4368
	33	0.676025	1.14785		32	9.09448	8.93714		36	16.7451	15.2999		33	28.6621	29.0127		30	48.666	50.9338		30	73.5269	75.7952
	34	0.580322	1.15046		33	9.19995	8.97338		37	16.7998	15.3847		34	28.9316	29.1824		31	49.0625	51.2368		32	75.3804	76.1377
	35	1.03931	1.15305		35	9.89136	9.00942		38	17.0107	15.4687		35	29.5137	29.3497		32	49.7344	51.5326		33	76.1948	76.4651
	36	1.58423	1.15562		36	10.3464	9.04527		39	17.0967	15.5521		36	30.3066	29.5147		34	50.75	51.8214		34	76.9233	76.778
	37	1.54126	1.15818		37	10.3855	9.08091		40	16.9463	15.6347		37	30.4414	29.6773		35	51.1113	52.1033		35	77.5483	77.077
	38	1.26196	1.16073		38	10.3269	9.11636		41	16.7529	15.7167		38	30.6016	29.8376		36	51.5703	52.3786		36	78.687	77.3629
	40	1.35571	1.16326		39	10.3347	9.15161		42	17.2393	15.798		39	30.5215	29.9957		37	51.8223	52.6472		37	79.1011	77.636
	41	1.1897	1.16578		40	9.96753	9.18666		43	17.0068	15.8786		41	30.7168	30.1515		38	52.2969	52.9095		38	79.2925	77.8972
	42	1.4729	1.16829		41	9.94214	9.22152		44	17.5068	15.9585		42	31.041	30.305		39	52.4512	53.1654		39	79.7593	78.1467
	43	1.54126	1.17078		42	10.071	9.25619		45	17.4072	16.0378		43	31.0586	30.4564		40	52.625	53.4153		40	80.2261	78.3852
	44	1.52173	1.17326		43	10.0476	9.29066		47	17.9482	16.1164		44	31.5938	30.6055		41	53.0254	53.6591		42	80.73	78.6132
	45	1.66235	1.17572		45	10.573	9.32493		48	18.1299	16.1943		45	31.9551	30.7525		42	53.5527	53.8971		43	81.3003	78.831
	46	1.67407	1.17817		46	10.5828	9.35902		49	17.7686	16.2716		46	32.1992	30.8974		44	54.332	54.1293		44	81.8667	79.0392
	47	1.91626	1.18061		47	10.782	9.39291		50	17.835	16.3482		47	32.498	31.0402		45	54.9785	54.3559		45	82.0659	79.2382
	48	1.91235	1.18303		48	10.5378	9.42661		51	17.7783	16.4242		48	32.5527	31.1808		46	55.3672	54.5771		46	82.5698	79.4284
	49	1.79712	1.18544		49	10.3093	9.46011		52	17.6807	16.4995		49	32.5625	31.3194		47	55.8984	54.7929		47	83.0405	79.6101
	51	1.59985	1.18784		50	10.323	9.49343		53	17.7666	16.5742		50	32.3613	31.456		48	56.1758	55.0034		48	83.2827	79.7838
	52	1.45923	1.19022		51	10.364	9.52655		54	17.6768	16.6482		52	32.4473	31.5906		49	56.0957	55.2089		49	83.2964	79.9498
	53	1.44165	1.19259		52	10.3093	9.55949		55	17.8916	16.7216		53	32.6563	31.7231		50	56.2012	55.4093		50	83.4507	80.1084
	54	1.61743	1.19494		53	9.83081	9.59223		56	17.915	16.7944		54	32.7773	31.8537		51	56.2402	55.6048		51	83.7319	80.26
	55	1.47681	1.19728		54	10.1921	9.62479		57	17.5967	16.8665		55	33.0039	31.9823		52	56.7441	55.7956		53	83.9272	80.4048
	56	1.61743	1.19961		56	10.78	9.65716		59	17.9307	16.938		56	33.3613	32.109		53	56.6719	55.9816		54	83.9038	80.5433
	57	1.33423	1.20192		57	10.3933	9.68934		60	17.7529	17.0089		57	33.1074	32.2338		55	57.834	56.1631		55	84.355	80.6755
	58	1.24243	1.20422		58	10.3464	9.72133		61	17.9854	17.0792		58	33.3105	32.3567		56	58.1484	56.3401		56	84.6343	80.8019
	59	1.7522	1.20651		59	10.491	9.75314		62	18.2139	17.1488		59	33.7949	32.4778		57	58.0645	56.5127		57	84.687	80.9227
	60	1.38501	1.20878		60	10.5574	9.78476		63	17.8701	17.2179		60	33.6152	32.597		58	58.2656	56.6811		58	84.2261	81.0381
	62	1.2854	1.21104		61	10.8445	9.8162		64	17.9639	17.2863		61	33.918	32.7144		59	58.7598	56.8453		59	85.1284	81.1484
	63	1.17212	1.21329		62	10.8015	9.84745		65	18.1123	17.3541		62	33.9082	32.8299		60	58.8145	57.0054		60	84.8608	81.2538
	64	1.18188	1.21552		63	10.821	9.87851		66	17.8213	17.4214		64	33.9453	32.9437		61	59.1719	57.1614		61	85.1284	81.3545
	65	1.31079	1.21774		64	10.907	9.90939		67	18.0654	17.488		65	34.1504	33.0558		62	59.3477	57.3136		63	85.3022	81.4506
	66	1.03931	1.21994		66	10.821	9.94009		68	18.4033	17.554		66	34.2793	33.166		63	59.3984	57.462		64	85.4019	81.5426
	67	1.38306	1.22213		67	10.9636	9.97061		69	18.9346	17.6194		67	34.3418	33.2746		65	59.8223	57.6066		65	85.5483	81.6304
	68	1.33032	1.22431		68	10.9519	10.0009		71	19.0146	17.6843		68	34.3203	33.3814		66	59.8535	57.7476		66	85.5737	81.7143
	69	1.55103	1.22647		69	10.8718	10.0311		72	18.7725	17.7485		69	34.793	33.4866		67	60.2793	57.8849		67	85.7827	81.7944
	70	1.71704	1.22862		70	10.7371	10.0611		73	19.1318	17.8122		70	34.9219	33.5901		68	60.2148	58.0188		68	85.8022	81.871
	71	1.94946	1.23076		71	11.241	10.0908		74	19.0322	17.8753		71	35.2266	33.692		69	60.8926	58.1493		69	86.0229	81.9441
	73	1.92407	1.23288		72	10.7429	10.1205		75	18.9697	17.9378		72	35.0195	33.7922		70	61.041	58.2765		70	86.2241	82.014
	74	1.86353	1.23499		73	11.0125	10.1499		76	19.4502	17.9998		73	35.5645	33.8908		71	61.4434	58.4004		71	86.5718	82.0807
	75	1.63306	1.23709		74	11.2546	10.1791		77	19.1982	18.0612		75	35.5957	33.9878		72	61.4883	58.521		73	87.1167	82.1445
	76	1.8479	1.23917		75	10.9597	10.2082		78	19.5518	18.122		76	35.9668	34.0832		73	61.8125	58.6386		74	87.4233	82.2054
	77	1.57446	1.24124		77	10.9617	10.2371		79	19.2686	18.1822		77	35.873	34.1771		74	61.9707	58.7531		75	87.3882	82.2636
	78	1.68774	1.24329		78	10.9128	10.2658		80	19.4326	18.2419		78	36.0391	34.2694		76	62.3613	58.8647		76	87.5327	82.3191
	79	1.72095	1.24533		79	10.8679	10.2943		82	19.2119	18.3011		79	36.0742	34.3603		77	62.5273	58.9733		77	87.7378	82.3722
	80	1.42407	1.24736		80	10.9207	10.3227		83	19.3096	18.3596		80	36.1348	34.4496		78	62.8105	59.079		78	87.9976	82.4229
	81	1.33228	1.24938		81	10.6199	10.3509		84	19.6045	18.4177		81	35.877	34.5374		79	62.8887	59.182		79	87.5718	82.4713
	82	1.67212	1.25138		82	10.7019	10.3789		85	19.3799	18.4751		82	36.166	34.6237		80	62.8965	59.2823		80	87.4663	82.5175
	84	1.86157	1.25337		83	10.8894	10.4067		86	19.4365	18.5321		83	36.2871	34.7086		81	62.7832	59.3799		81	87.4878	82.5616
	85	2.01587	1.25534		84	11.2878	10.4344		87	19.5244	18.5885		84	36.4434	34.792		82	62.9746	59.4748		82	87.4331	82.6037
	86	1.34595	1.2573		85	11.0398	10.4619		88	19.5518	18.6443		86	36.0391	34.8741		83	63.0684	59.5673		84	87.8843	82.644
	87	1.33813	1.25925		87	10.6707	10.4892		89	19.2568	18.6997		87	36.0039	34.9547		84	63.3672	59.6572		85	87.4233	82.6824
	88	1.3811	1.26119		88	10.655	10.5163		90	19.5732	18.7545		88	36.2617	35.0339		86	62.9785	59.7447		86	87.1011	82.7191
	89	0.91626	1.26311		89	10.3308	10.5433		91	19.5342	18.8087		89	35.748	35.1117		87	62.9727	59.8298		87	86.8237	82.7541
	90	1.17407	1.26501		90	10.6199	10.5701		92	19.6689	18.8624		90	36.1855	35.1882		88	63.1074	59.9126		88	86.8335	82.7875
	91	0.935791	1.26691		91	10.5457	10.5967		94	20.0459	18.9157		91	36.3027	35.2633		89	62.9727	59.9932		89	86.2651	82.8194
	92	1.03931	1.26879		92	10.7566	10.6231		95	20.0732	18.9683		92	36.5137	35.3371		90	63.377	60.0715		90	86.2085	82.8498
	93	0.9104	1.27066		93	10.571	10.6494		96	19.79	19.0205		93	36.3223	35.4096		91	63.5859	60.1476		91	86.3022	82.8789
	95	1.36938	1.27251		94	10.7234	10.6755		97	19.6553	19.0722		94	36.4297	35.4808		92	63.5449	60.2216		92	86.269	82.9066
	96	1.23267	1.27435		95	11.0203	10.7014		98	19.417	19.1233		95	36.8457	35.5507		93	63.5566	60.2935		94	85.6812	82.9331
	97	1.27759	1.27618		96	10.5789	10.7272		99	19.7158	19.174		97	36.6875	35.6193		94	63.3438	60.3634		95	85.6909	82.9583
	98	0.826416	1.27799		98	10.3992	10.7528		100	19.4541	19.2241		98	36.4316	35.6866		95	63.5781	60.4312		96	85.3413	82.9824
	99	1.24243	1.27979		99	10.8308	10.7782		101	19.7686	19.2737		99	36.959	35.7528		97	63.3125	60.4972		97	85.4761	83.0054
	100	1.36548	1.28158		100	10.6648	10.8035		102	19.585	19.3228		100	36.6816	35.8176		98	63.1406	60.5612		98	85.2007	83.0273
	101	1.04907	1.28336		101	10.7488	10.8286		103	19.6514	19.3715		101	36.7852	35.8813		99	63.4844	60.6234		99	84.9956	83.0482
	102	0.914307	1.28512		102	10.5242	10.8535		104	19.3857	19.4196		102	36.4688	35.9437		100	63.1445	60.6838		100	84.5796	83.0681
	103	0.926025	1.28687		103	10.3562	10.8783		106	19.3877	19.4673		103	36.5703	36.005		101	63.3105	60.7424		101	84.7456	83.0871
	104	0.830322	1.2886		104	10.282	10.9029		107	19.333	19.5144		104	36.3359	36.0651		102	62.9395	60.7992		102	84.4761	83.1053
	106	1.03149	1.29032		105	10.4265	10.9273		108	19.0225	19.5611		105	36.0391	36.124		103	63.0586	60.8544		104	84.0151	83.1225
	107	1.16235	1.29203		106	10.448	10.9516		109	19.4053	19.6073		106	36.2832	36.1818		104	62.7637	60.9079		105	83.7417	83.139
	108	0.902588	1.29372		108	10.4656	10.9757		110	19.8662	19.653		108	36.2344	36.2384		105	62.6152	60.9597		106	83.6519	83.1547
	109	1.05103	1.29541		109	10.5125	10.9996		111	19.8721	19.6982		109	36.3047	36.294		107	62.6563	61.01		107	83.4526	83.1696
	110	1.74243	1.29707		110	11.0671	11.0234		112	19.4717	19.7429		110	36.7656	36.3483		108	62.6543	61.0587		108	83.2085	83.1839
	111	1.52368	1.29873		111	11.2	11.047		113	19.3311	19.7872		111	36.9531	36.4016		109	62.623	61.106		109	83.1694	83.1975
	112	1.32251	1.30037		112	10.8367	11.0704		114	19.4248	19.831		112	36.7266	36.4539		110	63.0137	61.1517		110	83.4526	83.2104
	113	1.14087	1.302		113	10.6726	11.0937		115	19.5029	19.8743		113	36.4336	36.505		111	63.2832	61.196		111	83.2534	83.2227
	114	1.40454	1.30362		114	10.946	11.1168		116	19.6025	19.9172		114	36.5	36.5551		112	62.6797	61.2388		112	82.8882	83.2344
	115	1.36938	1.30522		115	10.8484	11.1398		118	19.2178	19.9596		115	36.4336	36.6041		113	62.7559	61.2803		113	82.5386	83.2456
	117	1.16821	1.30681		116	11.0007	11.1626		119	19.0986	20.0016		116	36.5977	36.652		114	63.0586	61.3204		115	82.3862	83.2562
	118	1.55884	1.30839		117	10.5027	11.1852		120	18.9463	20.043		117	35.9434	36.699		115	62.7109	61.3592		116	82.2749	83.2663
	119	1.37134	1.30995		119	10.3816	11.2077		121	19.1768	20.0841		119	36.2402	36.7449		116	62.7168	61.3967		117	82.0444	83.2759
	120	1.27173	1.3115		120	10.3621	11.23		122	19.458	20.1247		120	36.2188	36.7898		118	62.3926	61.4329		118	81.9995	83.285
	121	1.55103	1.31304		121	10.5378	11.2522		123	19.5361	20.1648		121	36.4824	36.8338		119	62.3359	61.4679		119	81.9233	83.2937
	122	1.38306	1.31456		122	10.3347	11.2742		124	19.3604	20.2045		122	36.7793	36.8767		120	62.2441	61.5017		120	81.8901	83.302
	123	1.12524	1.31607		123	10.7507	11.296		125	19.7979	20.2437		123	36.8691	36.9187		121	62.3574	61.5343		121	82.2593	83.3098
	124	0.94165	1.31757		124	10.782	11.3177		126	19.8018	20.2825		124	37.1641	36.9597		122	62.25	61.5657		122	81.9819	83.3172
	125	1.01001	1.31905		125	10.8796	11.3393		127	19.6592	20.3209		125	37.2539	36.9997		123	62.5254	61.596		123	82.2241	83.3243
	126	1.19751	1.32053		126	10.7371	11.3606		129	19.3662	20.3588		126	37.2168	37.0389		124	62.1797	61.6252		125	82.1948	83.331
	128	1.08813	1.32198		127	10.7546	11.3818		130	19.499	20.3963		127	37.1152	37.077		125	62.2813	61.6533		126	82.0737	83.3374
	129	1.13306	1.32343		129	10.4792	11.4029		131	19.4033	20.4333		128	37.0605	37.1143		126	62.3086	61.6804		127	81.7827	83.3434
	130	1.2561	1.32486		130	10.7917	11.4238		132	19.2021	20.47		129	36.5859	37.1507		128	62.1094	61.7064		128	81.5073	83.3492
	131	1.29517	1.32628		131	10.866	11.4446		133	19.4951	20.5062		131	36.5801	37.1861		129	61.9961	61.7314		129	81.3921	83.3546
	132	1.10181	1.32769		132	10.5671	11.4652		134	19.9346	20.5419		132	36.6113	37.2207		130	62.0996	61.7554		130	81.5249	83.3597
	133	1.15259	1.32908		133	10.8523	11.4856		135	19.7939	20.5773		133	36.7461	37.2544		131	61.6602	61.7785		131	81.4995	83.3646
	134	1.35962	1.33046		134	11.0867	11.5059		136	19.7861	20.6122		134	36.8086	37.2872		132	61.5176	61.8006		132	81.4858	83.3692
	135	1.47681	1.33183		135	10.9617	11.526		137	19.4229	20.6467		135	36.8496	37.3192		133	61.8164	61.8218		133	81.4976	83.3736
	136	1.48267	1.33319		136	10.8972	11.546		138	19.6123	20.6808		136	36.6094	37.3503		134	61.916	61.842		134	81.6265	83.3777
	137	1.22876	1.33453		137	10.5281	11.5658		139	19.6709	20.7145		137	36.5527	37.3805		135	62.0293	61.8614		136	81.4741	83.3816
	139	1.16431	1.33586		138	10.739	11.5855		141	19.7041	20.7477		138	36.7988	37.41		136	62.0996	61.88		137	81.0737	83.3852
	140	0.849854	1.33717		140	10.4968	11.605		142	19.6807	20.7806		139	36.9414	37.4386		137	61.748	61.8976		138	81.1675	83.3887
	141	1.01978	1.33847		141	10.5691	11.6244		143	20.0654	20.813		140	37.1016	37.4664		139	61.6406	61.9145		139	81.3394	83.3919
	142	1.07446	1.33976		142	10.7449	11.6436		144	19.9951	20.8451		142	36.8887	37.4934		140	61.5195	61.9306		140	81.1636	83.395
	143	1.08813	1.34104		143	10.8621	11.6627		145	19.9971	20.8767		143	37.1523	37.5196		141	61.5	61.9458		141	81.144	83.3979
	144	1.33032	1.34231		144	10.8933	11.6816		146	19.6572	20.908		144	37.125	37.545		142	61.5625	61.9603		142	81.2495	83.4006
	145	1.23071	1.34356		145	10.4148	11.7004		147	19.8799	20.9388		145	36.8867	37.5697		143	61.6621	61.974		143	81.1812	83.4031
	146	1.10376	1.3448		146	10.4871	11.719		148	19.8545	20.9693		146	36.832	37.5935		144	61.9336	61.987		144	81.2749	83.4055
	147	1.14282	1.34602		147	10.7429	11.7375		149	19.9209	20.9993		147	36.8613	37.6166		145	61.582	61.9993		146	80.7476	83.4078
	148	1.16431	1.34723		148	10.571	11.7558		150	20.292	21.029		148	36.9746	37.639		146	61.623	62.0109		147	80.7808	83.4098
	150	1.22681	1.34843		150	10.5808	11.774		151	20.1279	21.0583		149	36.9219	37.6606		147	61.2891	62.0218		148	80.6108	83.4118
	151	1.05688	1.34962		151	10.3054	11.792		153	20.1455	21.0872		150	37.0859	37.6815		149	61.2715	62.032		149	80.4136	83.4136
	152	1.32837	1.3508		152	10.7546	11.8099		154	20.4404	21.1157		151	37.0215	37.7017		150	61.3906	62.0415		150	80.6948	83.4153
	153	0.758057	1.35196		153	10.405	11.8277		155	20.3018	21.1438		153	36.9141	37.7211		151	60.8555	62.0504		151	80.3647	83.4168
	154	0.830322	1.35311		154	10.9968	11.8453		156	20.2549	21.1716		154	36.9922	37.7398		152	61.3438	62.0587		152	80.5034	83.4183
	155	0.94751	1.35424		155	10.8972	11.8627		157	20.4678	21.1989		155	36.9531	37.7578		153	61.2148	62.0663		153	80.3784	83.4196
	156	1.00024	1.35536		156	10.8542	11.88		158	20.4795	21.2259		156	37.1953	37.7752		154	61.3633	62.0734		154	80.4741	83.4208
	157	1.01392	1.35647		157	10.9011	11.8972		159	20.6514	21.2525		157	36.8438	37.7918		155	61.0332	62.0799		156	80.3491	83.422
	158	1.0686	1.35757		158	11.1863	11.9142		160	20.8057	21.2788		158	37.2559	37.8078		156	61.3535	62.0857		157	80.6558	83.423
	159	0.873291	1.35866		159	10.9949	11.9311		161	20.7334	21.3047		159	36.8379	37.8231		157	61.2949	62.0911		158	81.0249	83.4239
	161	1.44751	1.35973		161	11.241	11.9478		162	19.9307	21.3302		160	36.9121	37.8377		158	61.7793	62.0958		159	80.4175	83.4248
	162	1.48267	1.36079		162	11.0984	11.9644		164	19.6182	21.3553		161	36.6348	37.8517		160	61.2227	62.1001		160	80.5151	83.4255
	163	1.11743	1.36184		163	10.7136	11.9808		165	19.4717	21.3801		162	36.7637	37.865		161	61.2402	62.1038		161	80.4565	83.4262
	164	0.922119	1.36287		164	10.2175	11.9971		166	18.9561	21.4045		164	36.9395	37.8777		162	61.1328	62.107		162	80.5229	83.4268
	165	1.08032	1.36389		165	10.1843	12.0133		167	18.9893	21.4286		165	36.918	37.8897		163	60.75	62.1097		163	80.769	83.4273
	166	0.830322	1.3649		166	9.35229	12.0293		168	18.5244	21.4523		166	36.707	37.9011		164	60.625	62.1119		164	80.8257	83.4278
	167	0.717041	1.36589		167	9.18237	12.0452		169	18.3936	21.4756		167	36.7539	37.9119		165	60.9063	62.1136		165	80.8882	83.4282
	168	-0.105225	1.36688		168	8.90894	12.0609		170	18.5322	21.4986		168	36.3691	37.9221		166	61.0742	62.1148		167	80.8901	83.4285
	169	-0.167725	1.36785		169	8.74683	12.0765		171	18.2979	21.5213		169	35.6797	37.9317		167	61.3438	62.1156		168	80.4897	83.4288
	170	-0.318115	1.36881		171	8.8855	12.092		172	18.833	21.5436		170	35.377	37.9406		168	60.8926	62.116		169	79.5835	83.429
	172	-0.236084	1.36975		172	9.28979	12.1073		173	18.9189	21.5655		171	35.418	37.949		170	60.8809	62.1158		170	79.5601	83.4291
	173	-0.0388184	1.37068		173	9.57886	12.1225		174	19.0166	21.5871		172	35.9863	37.9568		171	60.6797	62.1153		171	79.3218	83.4292
	174	-0.105225	1.3716		174	9.48315	12.1375		176	19.7236	21.6084		173	36.2871	37.964		172	61.248	62.1144		172	79.939	83.4292
	175	0.435791	1.37251		175	10.0242	12.1524		177	19.9014	21.6293		175	36.6387	37.9707		173	61.4785	62.113		173	79.9761	83.4292
	176	0.988525	1.3734		176	10.491	12.1672		178	18.8389	21.6499		176	36.9883	37.9767		174	61.8672	62.1112		174	79.894	83.4292
	177	0.623291	1.37429		177	10.3562	12.1818		179	13.6006	21.6701		177	37.002	37.9822		175	62.4668	62.1091		175	80.3647	83.4291
	178	0.543213	1.37516		178	9.81909	12.1963		180	18.2451	21.69		178	36.0664	37.9872		176	62.3691	62.1065		177	80.7632	83.4289
	179	0.836182	1.37601		179	6.43433	12.2106		181	14.6338	9.51036		179	29.9863	37.9916		177	61.998	62.1036		178	80.3745	83.4287
	180	1.19556	0.310537		180	5.31128	4.42351		182	11.1885	9.46969		180	38.6152	15.315		178	61.8086	62.1003		179	76.144	83.4285
	181	3.3772	0.29456		182	1.0769	4.38969		183	6.84668	9.42903		181	27.1523	15.2695		179	56.9316	62.0967		180	63.8276	83.4283
	183	3.76196	0.278582		183	-0.471924	4.35586		184	7.41309	9.38836		182	21.3594	15.2241		181	58.7285	23.0385		181	41.7397	26.7291
	184	1.6272	0.262605		184	1.21558	4.32204		185	6.87402	9.34769		183	16.1074	15.1786		182	41.1738	23.0176		182	33.0737	26.7265
	185	-0.531006	0.246628		185	1.22144	4.28822		186	6.59473	9.30703		184	15.6738	15.1331		183	31.3262	22.9968		183	25.5386	26.7239
	186	-0.884521	0.230651		186	1.10425	4.25439		188	6.04004	9.26636		186	13.916	15.0876		184	28.9434	22.9759		184	23.8433	26.7213
	187	-1.61304	0.214674		187	0.998779	4.22057		189	5.81738	9.2257		187	13.2363	15.0422		185	27.0898	22.9551		185	22.4155	26.7188
	188	-1.41772	0.198697		188	1.03589	4.18675		190	5.39746	9.18503		188	12.5352	14.9967		186	25.5	22.9342		187	20.6284	26.7162
	189	-1.4978	0.18272		189	0.852295	4.15292		191	5.64941	9.14436		189	12.2324	14.9512		187	24.2773	22.9134		188	20.3726	26.7136
	190	-1.69312	0.166743		190	0.879639	4.1191		192	5.59277	9.1037		190	11.9922	14.9058		188	23.3633	22.8925		189	20.3452	26.711
	191	-1.81226	0.150766		192	0.89917	4.08528		193	5.34277	9.06303		191	11.8574	14.8603		189	22.9707	22.8716		190	19.8999	26.7084
	192	-1.57788	0.134789		193	0.580811	4.05145		194	5.32324	9.02237		192	11.9141	14.8148		191	21.8125	22.8508		191	20.0796	26.7058
	194	-1.5603	0.118812		194	0.80542	4.01763		195	5.38184	8.9817		193	11.6406	14.7693		192	21.5508	22.8299		192	19.8628	26.7032
	195	-1.54468	0.102835		195	0.916748	3.98381		196	5.41699	8.94103		194	11.3535	14.7239		193	21.2051	22.8091		193	20.0562	26.7007
	196	-1.28491	0.0868575		196	0.977295	3.94998		197	5.46973	8.90037		195	11.4023	14.6784		194	21.1445	22.7882		194	19.8472	26.6981
	197	-1.11499	0.0708805		197	0.973389	3.91616		199	5.31348	8.8597		197	11.0977	14.6329		195	21.0605	22.7674		195	20.103	26.6955
	198	-1.12866	0.0549034		198	0.891357	3.88234		200	5.03027	8.81904		198	10.9648	14.5875		196	20.957	22.7465		196	20.771	26.6929
	199	-1.22046	0.0389264		199	0.889404	3.84851		201	5.12793	8.77837		199	10.9922	14.542		197	21.0059	22.7257		198	21.146	26.6903
	200	-1.4646	0.0229494		200	0.631592	3.81469		202	5.31152	8.73771		200	10.8828	14.4965		198	20.7754	22.7048		199	21.064	26.6877
	201	-1.49976	0.00697		201	0.596436	3.78087		203	5.15918	8.69704		201	10.9824	14.451		199	20.6211	22.6839		200	21.0835	26.6852
	202	-1.15405	-0.009		203	0.959717	3.74705		204	5.02246	8.65637		202	10.8574	14.4056		200	20.4102	22.6631		201	21.3179	26.6826
	203	-1.15991	-0.0249815		204	0.740967	3.71322		205	5.00098	8.61571		203	10.957	14.3601		202	20.6445	22.6422		202	21.8726	26.68
	205	-1.22241	-0.0409584		205	0.61792	3.6794		206	5.07715	8.57504		204	10.5879	14.3146		203	20.6875	22.6214		203	22.0171	26.6774
	206	-1.35132	-0.0569354		206	0.764404	3.64558		207	5.31738	8.53438		205	10.7383	14.2692		204	20.3066	22.6005		204	22.0073	26.6748
	207	-1.09155	-0.0729123		207	1.14722	3.61175		208	5.4873	8.49371		206	10.7773	14.2237		205	20.5488	22.5797		205	22.3413	26.6722
	208	-1.02124	-0.0888893		208	1.34253	3.57793		209	5.46582	8.45305		207	10.9727	14.1782		206	20.4082	22.5588		206	22.5229	26.6697
	209	-1.17358	-0.104866		209	1.06714	3.54411		211	5.32715	8.41238		209	11.2598	14.1328		207	20.5449	22.538		208	23.1851	26.6671
	210	-1.10522	-0.120843		210	1.30737	3.51029		212	5.25879	8.37172		210	11.0449	14.0873		208	20.625	22.5171		209	23.3315	26.6645
	211	-1.26733	-0.13682		211	1.25659	3.47646		213	5.1748	8.33105		211	10.6328	14.0418		209	20.6387	22.4962		210	23.4292	26.6619
	212	-1.30249	-0.152797		213	1.03003	3.44264		214	5.3877	8.29039		212	10.6387	13.9963		210	20.8262	22.4754		211	23.103	26.6593
	213	-1.19116	-0.168774		214	1.21362	3.40882		215	5.53027	8.24972		213	10.3809	13.9509		212	20.4512	22.4545		212	23.2886	26.6567
	214	-0.827881	-0.184751		215	1.15894	3.37499		216	5.27441	8.20906		214	10.6074	13.9054		213	20.0605	22.4337		213	23.6304	26.6542
	216	-0.925537	-0.200728		216	1.47925	3.34117		217	5.35645	8.16839		215	10.8008	13.8599		214	20.5234	22.4128		214	23.8198	26.6516
	217	-1.24194	-0.216704		217	1.35034	3.30735		218	5.53418	8.12773		216	10.5195	13.8145		215	20.584	22.392		215	23.9878	26.649
	218	-1.01147	-0.232681		218	1.20776	3.27353		219	5.5166	8.08706		217	10.4766	13.769		216	20.2617	22.3711		216	23.9995	26.6464
	219	-0.937256	-0.248658		219	1.32104	3.2397		220	5.5127	8.0464		218	10.4512	13.7235		217	20.3145	22.3503		218	24.0581	26.6438
	220	-1.19702	-0.264635		220	1.13159	3.20588		221	5.4502	8.00573		220	10.4766	13.678		218	20.5918	22.3294		219	24.2104	26.6413
	221	-0.966553	-0.280612		221	1.00269	3.17206		223	5.21973	7.96507		221	10.2969	13.6326		219	20.293	22.3086		220	24.1108	26.6387
	222	-1.28687	-0.296589		222	1.27026	3.13824		224	5.21582	7.9244		222	10.3555	13.5871		220	20.0059	22.2877		221	24.2983	26.6361
	223	-1.1814	-0.312565		224	1.00854	3.10441		225	5.3584	7.88374		223	10.0156	13.5416		221	20.1758	22.2669		222	24.2632	26.6335
	224	-1.05249	-0.328542		225	1.10229	3.07059		226	5.27637	7.84308		224	10.2559	13.4962		223	20.0254	22.246		223	24.3257	26.6309
	225	-1.11499	-0.344519		226	1.2937	3.03677		227	5.3291	7.80241		225	10.2266	13.4507		224	20.207	22.2251		224	24.4507	26.6283
	227	-0.984131	-0.360496		227	1.53589	3.00295		228	5.4541	7.76175		226	10.1523	13.4052		225	20.209	22.2043		225	24.7222	26.6258
	228	-1.23413	-0.376473		228	1.19019	2.96912		229	5.14355	7.72108		227	10.4121	13.3598		226	20.3477	22.1834		226	24.9819	26.6232
	229	-1.08179	-0.392449		229	0.914795	2.9353		230	5.05176	7.68042		228	10.2676	13.3143		227	20.498	22.1626		227	24.9507	26.6206
	230	-1.18921	-0.408426		230	0.639404	2.90148		231	5.38379	7.63975		229	10.2246	13.2688		228	20.3945	22.1417		229	25.0093	26.618
	231	-0.823975	-0.424403		231	1.10815	2.86766		232	5.26855	7.59909		231	10.2598	13.2234		229	20.418	22.1209		230	24.6206	26.6154
	232	-1.05249	-0.44038		232	1.31128	2.83384		234	5.43262	7.55842		232	10.3555	13.1779		230	20.2383	22.1		231	24.9819	26.6129
	233	-1.23022	-0.456356		234	1.52222	2.80001		235	5.08105	7.51776		233	10.2598	13.1324		231	20.3613	22.0792		232	25.0562	26.6103
	234	-0.972412	-0.472333		235	1.38354	2.76619		236	4.98926	7.4771		234	10.418	13.0869		233	20.3828	22.0583		233	25.1772	26.6077
	235	-1.08374	-0.48831		236	0.772217	2.73237		237	5.24316	7.43643		235	10.0977	13.0415		234	20.5938	22.0375		234	25.3179	26.6051
	236	-1.49585	-0.504286		237	1.15503	2.69855		238	5.48926	7.39577		236	9.72266	12.996		235	20.248	22.0166		235	25.0112	26.6025
	238	-1.45679	-0.520263		238	1.43237	2.66472		239	5.2373	7.3551		237	9.77539	12.9505		236	20.0488	21.9958		236	24.8003	26.6
	239	-1.20288	-0.53624		239	1.26831	2.6309		240	5.27246	7.31444		238	9.99805	12.9051		237	20.3262	21.9749		237	24.8979	26.5974
	240	-1.44312	-0.552216		240	1.15894	2.59708		241	5.22949	7.27378		239	10.0117	12.8596		238	20.4922	21.9541		239	25.0776	26.5948
	241	-1.57007	-0.568193		241	1.23706	2.56326		242	5.43457	7.23311		240	10.0273	12.8141		239	20.125	21.9332		240	25.2749	26.5922
	242	-1.52124	-0.58417		242	1.44604	2.52944		243	5.11816	7.19245		242	9.98633	12.7687		240	20.0625	21.9123		241	25.4175	26.5896
	243	-1.5603	-0.600146		243	1.08276	2.49561		244	5.3584	7.15179		243	10.0215	12.7232		241	20.2578	21.8915		242	25.5386	26.5871
	244	-1.31421	-0.616123		245	1.39136	2.46179		246	5.46777	7.11112		244	10.2676	12.6777		242	20.4063	21.8706		243	25.4937	26.5845
	245	-1.15405	-0.6321		246	1.11011	2.42797		247	5.45605	7.07046		245	10.6133	12.6323		244	20.6289	21.8498		244	26.0034	26.5819
	246	-1.68726	-0.648076		247	1.39917	2.39415		248	5.37207	7.0298		246	10.3086	12.5868		245	20.4727	21.8289		245	26.1382	26.5793
	247	-1.33765	-0.664053		248	1.19409	2.36033		249	5.40527	6.98913		247	10.502	12.5413		246	20.5469	21.8081		246	25.8081	26.5767
	249	-0.898193	-0.68003		249	1.39136	2.32651		250	5.48145	6.94847		248	10.3145	12.4959		247	20.6367	21.7872		247	26.1382	26.5742
	250	-0.806396	-0.696006		250	1.47144	2.29268		251	5.2666	6.9078		249	10.6738	12.4504		248	21.0215	21.7664		248	25.9644	26.5716
	251	-1.04272	-0.711983		251	1.36401	2.25886		252	5.03027	6.86714		250	10.7129	12.4049		249	21.1172	21.7455		250	25.8843	26.569
	252	-1.19507	-0.727959		252	1.2605	2.22504		253	4.91113	6.82648		251	10.6426	12.3594		250	20.9648	21.7247		251	26.0972	26.5664
	253	-1.43335	-0.743936		253	1.18823	2.19122		254	5.37988	6.78581		253	10.3691	12.314		251	20.8594	21.7038		252	25.896	26.5638
	254	-1.31226	-0.759912		255	1.74097	2.1574		255	5.46973	6.74515		254	10.6641	12.2685		252	20.8906	21.683		253	26.0229	26.5613
	255	-1.06421	-0.775889		256	1.64526	2.12358		256	5.54395	6.70449		255	10.9297	12.223		254	21.1035	21.6621		254	26.146	26.5587
	256	-1.2439	-0.791866		257	1.61011	2.08975		258	5.47168	6.66383		256	10.8223	12.1776		255	20.9941	21.6413		255	26.3335	26.5561
	257	-1.04468	-0.807842		258	1.57104	2.05593		259	5.42285	6.62316		257	10.9434	12.1321		256	20.9453	21.6204		256	26.439	26.5535
	258	-1.01343	-0.823819		259	1.82104	2.02211		260	5.66113	6.5825		258	10.8965	12.0866		257	21.2324	21.5996		257	26.4976	26.5509
	260	-0.89624	-0.839795		260	1.70972	1.98829		261	5.60645	6.54184		259	10.9609	12.0412		258	21.4082	21.5787		258	26.4878	26.5484
	261	-1.35327	-0.855772		261	1.45972	1.95447		262	5.62988	6.50117		260	11.291	11.9957		259	21.2637	21.5579		260	26.4624	26.5458
	262	-0.923584	-0.871748		262	1.87769	1.92065		263	5.91309	6.46051		261	11.1777	11.9502		260	21.3457	21.537		261	26.4175	26.5432
	263	-0.859131	-0.887725		263	1.66284	1.88683		264	5.92676	6.41985		262	11.2539	11.9048		261	21.0508	21.5162		262	26.8237	26.5406
	264	-0.781006	-0.903701		264	1.69604	1.853		265	5.79395	6.37919		264	11.4297	11.8593		262	21.4199	21.4953		263	26.9878	26.538
	265	-0.939209	-0.919678		266	1.6062	1.81918		266	5.56543	6.33852		265	11.25	11.8138		263	21.2051	21.4745		264	27.062	26.5355
	266	-1.25757	-0.935654		267	1.73511	1.78536		267	5.8252	6.29786		266	11.3242	11.7684		265	21.2871	21.4536		265	26.6733	26.5329
	267	-1.07007	-0.95163		268	1.55737	1.75154		268	5.55176	6.2572		267	11.0605	11.7229		266	21.1309	21.4328		266	26.6108	26.5303
	268	-1.09546	-0.967607		269	1.47339	1.71772		270	5.25684	6.21653		268	10.9668	11.6774		267	21.2461	21.4119		267	26.9155	26.5277
	269	-1.24585	-0.983583		270	1.27417	1.6839		271	5.47559	6.17587		269	11.0703	11.632		268	21.25	21.3911		268	26.8921	26.5251
	271	-0.894287	-0.99956		271	1.33667	1.65008		272	5.83301	6.13521		270	10.8125	11.5865		269	20.9863	21.3702		270	26.4526	26.5226
	272	-0.810303	-1.01554		272	1.80737	1.61626		273	5.83105	6.09455		271	10.8516	11.541		270	21.3789	21.3494		271	26.4331	26.52
	273	-0.999756	-1.03151		273	1.60425	1.58243		274	5.85449	6.05388		272	10.9238	11.4956		271	21.4746	21.3285		272	26.5054	26.5174
	274	-0.849365	-1.04749		274	1.66089	1.54861		275	5.98145	6.01322		273	11.1094	11.4501		272	21.4102	21.3077		273	26.4136	26.5148
	275	-0.712646	-1.06347		276	1.698	1.51479		276	5.9834	5.97256		274	11.2441	11.4046		273	21.5703	21.2868		274	26.6812	26.5123
	276	-0.753662	-1.07944		277	1.49097	1.48097		277	5.75879	5.9319		276	11.1895	11.3592		275	21.75	21.266		275	26.9839	26.5097
	277	-0.880615	-1.09542		278	1.59448	1.44715		278	5.8916	5.89124		277	10.9805	11.3137		276	21.8086	21.2451		276	26.9194	26.5071
	278	-0.984131	-1.11139		279	1.16479	1.41333		279	5.61621	5.85057		278	11.3574	11.2682		277	21.5313	21.2243		277	26.7847	26.5045
	279	-0.812256	-1.12737		280	1.44214	1.37951		281	5.96973	5.80991		279	11.1855	11.2228		278	21.6406	21.2034		278	27.0386	26.5019
	280	-0.64624	-1.14335		281	2.02026	1.34569		282	5.76855	5.76925		280	11.3145	11.1773		279	21.2207	21.1826		279	27.2397	26.4994
	282	-0.531006	-1.15932		282	2.22144	1.31187		283	5.9209	5.72859		281	11.2188	11.1318		280	21.4883	21.1617		281	27.3394	26.4968
	283	-0.884521	-1.1753		283	2.08081	1.27805		284	5.5791	5.68793		282	11.1719	11.0864		281	21.623	21.1409		282	27.0483	26.4942
	284	-0.859131	-1.19128		284	2.04565	1.24423		285	6.09082	5.64726		283	11.252	11.0409		282	21.6074	21.12		283	27.0542	26.4916
	285	-0.681396	-1.20725		285	2.04761	1.2104		286	6.55762	5.6066		284	11.5371	10.9954		283	21.6484	21.0992		284	27.0522	26.4891
	286	-0.665771	-1.22323		287	1.28003	1.17658		287	6.22559	5.56594		285	11.7695	10.95		284	21.3418	21.0783		285	27.2769	26.4865
	287	-0.173584	-1.23921		288	0.701904	1.14276		288	6.5498	5.52528		287	12.0859	10.9045		286	21.6699	21.0575		286	27.9136	26.4839
	288	-0.443115	-1.25518		289	0.717529	1.10894		289	6.00684	5.48462		288	12.5195	10.859		287	21.7773	21.0366		287	28.3804	26.4813
	289	-0.613037	-1.27116		290	0.46167	1.07512		290	5.69043	5.44396		289	11.8789	10.8136		288	21.8906	21.0158		288	28.3901	26.4788
	290	-0.92749	-1.28713		291	0.475342	1.0413		291	5.49316	5.40329		290	11.4063	10.7681		289	21.5664	20.9949		289	28.314	26.4762
	291	-1.13452	-1.30311		292	-0.0148926	1.00748		293	4.00684	5.36263		291	11.5332	10.7226		290	21.6602	20.9741		291	27.7866	26.4736
	293	-2.79468	-1.31909		293	-0.303955	0.97366		294	4.10449	5.32197		292	10.9707	10.6772		291	21.5488	20.9532		292	27.2144	26.471
	294	-2.89819	-1.33506		294	-0.0637207	0.93984		295	3.93457	5.28131		293	9.99023	10.6317		292	20.9922	20.9324		293	25.9448	26.4684
	295	-2.96069	-1.35104		295	-0.128174	0.90602		296	4.44043	5.24065		294	9.57422	10.5862		293	20.5449	20.9115		294	25.7241	26.4659
	296	-2.3103	-1.36702		297	0.217529	0.872199		297	4.76855	5.19999		295	9.3125	10.5408		294	20.9063	20.8907		295	26.0288	26.4633
	297	-2.09546	-1.38299		298	0.408936	0.838379		298	4.48145	5.15932		296	9.80469	10.4953		296	21.0742	20.8698		296	26.2339	26.4607
	298	-2.25562	-1.39897		299	0.871826	0.804558		299	5.34473	5.11866		298	10.2188	10.4499		297	21.3613	20.849		297	26.7788	26.4581
	299	-1.59937	-1.41494		300	1.34839	0.770738		300	5.74316	5.078		299	10.918	10.4044		298	21.5449	20.8281		298	26.4526	26.4556
	300	-1.32788	-1.43092		301	1.22339	0.736918		301	6.08887	5.03734		300	11.1719	10.3589		299	22.3477	20.8073		299	27.2729	26.453
	301	-0.892334	-1.4469		302	1.49097	0.703097		302	6.02246	4.99668		301	11.4551	10.3135		300	22.4004	20.7864		301	28.2515	26.4504
	302	-1.11108	-1.46287		303	1.17261	0.669277		303	5.78223	4.95602		302	11.4727	10.268		301	22.5039	20.7656		302	27.9507	26.4478
	304	-1.40796	-1.47885		304	1.06909	0.635457		305	5.73926	4.91536		303	11.3418	10.2225		302	22.0859	20.7447		303	27.6499	26.4453
	305	-0.943115	-1.49482		305	1.36987	0.601637		306	6.15527	4.8747		304	11.3066	10.1771		303	21.6445	20.7239		304	27.4624	26.4427
	306	-0.950928	-1.5108		306	1.12769	0.567816		307	6.06152	4.83404		305	11.3027	10.1316		304	21.3574	20.703		305	27.644	26.4401
	307	-1.20093	-1.52678		308	0.912842	0.533996		308	5.80566	4.79338		306	11.1328	10.0861		305	20.8633	20.6822		306	27.4976	26.4375
	308	-1.17358	-1.54275		309	1.27026	0.500176		309	6.14355	4.75271		307	11.5273	10.0407		307	20.4512	20.6613		307	27.5991	26.435
	309	-0.935303	-1.55873		310	1.42261	0.466356		310	6.06543	4.71205		309	11.2363	9.99521		308	20.7461	20.6405		308	27.5229	26.4324
	310	-1.14038	-1.57471		311	1.46362	0.432536		311	5.87012	4.67139		310	11.6035	9.94974		309	20.9082	20.6197		309	27.4604	26.4298
	311	-0.991943	-1.59068		312	1.27417	0.398716		312	5.78418	4.63073		311	11.4082	9.90428		310	20.7617	20.5988		310	27.6011	26.4272
	312	-0.972412	-1.60666		313	1.42261	0.364896		313	5.92285	4.59007		312	11.832	9.85881		311	20.8105	20.578		312	27.8022	26.4247
	313	-0.960693	-1.62263		314	1.37964	0.331076		314	5.77637	4.54941		313	11.6973	9.81335		312	20.8008	20.5571		313	27.3276	26.4221
	315	-0.814209	-1.63861		315	1.39136	0.297256		316	6.0127	4.50875		314	11.459	9.76788		313	20.8809	20.5363		314	27.5405	26.4195
	316	-0.851318	-1.65459		316	1.43628	0.263436		317	6.1416	4.46809		315	11.6172	9.72242		314	20.7227	20.5154		315	27.6304	26.4169
	317	-1.12085	-1.67056		317	1.59058	0.229616		318	6.15137	4.42743		316	11.4668	9.67696		315	20.7422	20.4946		316	27.7729	26.4144
	318	-0.872803	-1.68654		319	1.31519	0.195797		319	5.7998	4.38677		317	11.582	9.63149		316	20.7754	20.4737		317	27.7358	26.4118
	319	-1.3396	-1.70251		320	1.20776	0.161977		320	6.00684	4.34611		318	11.5781	9.58603		318	20.998	20.4529		318	27.8647	26.4092
	320	-1.20679	-1.71849		321	1.76636	0.128157		321	6.28223	4.30545		320	11.5078	9.54057		319	20.8809	20.432		319	27.5229	26.4066
	321	-1.01733	-1.73447		322	1.61987	0.0943373		322	6.42676	4.26479		321	12.1797	9.4951		320	20.7578	20.4112		320	27.6812	26.4041
	322	-1.11694	-1.75044		323	1.5437	0.0605176		323	6.15723	4.22413		322	11.9043	9.44964		321	21.2051	20.3903		322	27.9585	26.4015
	323	-1.22632	-1.76642		324	1.4187	0.0266979		324	6.03027	4.18347		323	11.875	9.40417		322	21.1172	20.3695		323	27.7065	26.3989
	324	-1.38843	-1.78239		325	1.24097	-0.00712		325	5.5791	4.14281		324	11.3652	9.35871		323	21.0391	20.3486		324	27.396	26.3963
	326	-1.4939	-1.79837		326	1.05151	-0.0409413		326	5.62012	4.10215		325	11.2891	9.31325		324	20.7676	20.3278		325	27.1577	26.3938
	327	-1.74976	-1.81435		327	1.22534	-0.0747609		328	5.90137	4.06149		326	11.2871	9.26778		325	20.6367	20.307		326	27.4331	26.3912
	328	-1.16577	-1.83032		329	1.22534	-0.10858		329	5.97168	4.02083		327	11.0547	9.22232		326	20.5117	20.2861		327	27.4019	26.3886
	329	-1.15991	-1.8463		330	1.14136	-0.1424		330	6.09863	3.98017		328	10.9668	9.17686		328	20.5898	20.2653		328	27.439	26.386
	330	-1.32007	-1.86227		331	1.14917	-0.17622		331	5.90332	3.93951		329	11.1348	9.1314		329	20.8984	20.2444		329	27.6108	26.3835
	331	-1.19312	-1.87825		332	1.16284	-0.210039		332	6.19629	3.89885		331	11.2305	9.08593		330	20.8203	20.2236		330	27.478	26.3809
	332	-1.15991	-1.89423		333	1.22144	-0.243858		333	6.18066	3.85819		332	11	9.04047		331	20.873	20.2027		332	27.2769	26.3783
	333	-1.29272	-1.9102		334	1.36401	-0.277678		334	6.22754	3.81753		333	11.0957	8.99501		332	20.8223	20.1819		333	27.3062	26.3758
	334	-1.20874	-1.92618		335	1.41284	-0.311497		335	6.02832	3.77687		334	11.0547	8.94954		333	20.6641	20.161		334	27.4097	26.3732
	335	-1.51733	-1.94215		336	1.09839	-0.345317		336	5.93848	3.73621		335	10.9023	8.90408		334	20.9355	20.1402		335	27.1851	26.3706
	337	-1.33765	-1.95813		337	1.25073	-0.379136		337	6.22754	3.69555		336	10.8184	8.85862		335	20.7031	20.1193		336	26.98	26.368
	338	-1.4978	-1.9741		338	1.21167	-0.412955		338	6.11426	3.65489		337	10.8359	8.81316		336	20.4336	20.0985		337	27.0288	26.3655
	339	-1.1189	-1.99008		340	1.28589	-0.446774		340	5.90918	3.61423		338	10.7441	8.76769		337	20.7441	20.0777		338	27.1831	26.3629
	340	-1.3103	-2.00606		341	1.04175	-0.480594		341	5.40918	3.57357		339	11.0723	8.72223		339	21.1328	20.0568		339	27.646	26.3603
	341	-1.29272	-2.02203		342	1.45386	-0.514413		342	5.40723	3.53291		340	10.8047	8.67677		340	20.5527	20.036		340	27.1831	26.3577
	342	-1.49976	-2.03801		343	1.00464	-0.548232		343	5.2373	3.49225		342	10.6445	8.63131		341	20.4121	20.0151		341	27.0757	26.3552
	343	-1.49194	-2.05398		344	1.40503	-0.582051		344	5.4873	3.45159		343	10.7266	8.58584		342	20.3828	19.9943		343	26.9097	26.3526
	344	-1.26538	-2.06996		345	1.25464	-0.61587		345	5.50879	3.41094		344	10.7461	8.54038		343	20.2051	19.9734		344	27.1929	26.35
	345	-1.40991	-2.08594		346	1.28784	-0.649689		346	5.53418	3.37028		345	10.4668	8.49492		344	20.2578	19.9526		345	26.8823	26.3474
	346	-1.52515	-2.10191		347	1.7644	-0.683508		347	6.20801	3.32962		346	10.4258	8.44946		345	20.1719	19.9317		346	26.9038	26.3449
	348	-1.37476	-2.11789		348	1.52026	-0.717327		348	6.27832	3.28896		347	10.9473	8.40399		346	20.1641	19.9109		347	27.2769	26.3423
	349	-1.47632	-2.13386		350	1.52222	-0.751146		349	6.10254	3.2483		348	10.9121	8.35853		347	20.5742	19.89		348	27.2046	26.3397
	350	-1.49976	-2.14984		351	1.46362	-0.784965		351	6.0166	3.20764		349	10.8477	8.31307		349	20.3516	19.8692		349	27.1733	26.3372
	351	-1.45093	-2.16581		352	1.39331	-0.818784		352	5.85449	3.16698		350	10.8887	8.26761		350	20.2246	19.8484		350	27.1851	26.3346
	352	-1.50366	-2.18179		353	1.62964	-0.852603		353	6.09082	3.12632		351	10.8203	8.22215		351	20.2852	19.8275		351	27.2808	26.332
	353	-1.36694	-2.19777		354	1.57886	-0.886422		354	6.14355	3.08566		352	10.9863	8.17669		352	20.5645	19.8067		353	27.0815	26.3294
	354	-1.73218	-2.21374		355	1.34644	-0.920241		355	6.10059	3.045		354	10.9375	8.13122		353	20.7285	19.7858		354	27.0776	26.3269
	355	-1.63452	-2.22972		356	1.23901	-0.95406		356	6.0459	3.00435		355	10.8691	8.08576		354	20.5625	19.765		355	27.0112	26.3243
	356	-1.79272	-2.24569		357	1.40308	-0.987878		357	6.36621	2.96369		356	10.4043	8.0403		355	20.7617	19.7441		356	27.0503	26.3217
	357	-1.47632	-2.26167		358	1.17261	-1.0217		358	6.23145	2.92303		357	10.6328	7.99484		356	20.3984	19.7233		357	27.0796	26.3192
	359	-1.64624	-2.27764		359	1.36987	-1.05552		359	6.28613	2.88237		358	10.627	7.94938		357	20.3125	19.7024		358	26.6909	26.3166
	360	-1.85327	-2.29362		361	1.53589	-1.08933		360	6.21973	2.84171		359	10.4824	7.90392		358	20.2832	19.6816		359	26.6577	26.314
	361	-1.55835	-2.3096		362	1.50269	-1.12315		361	6.32324	2.80105		360	10.5371	7.85846		360	20.5273	19.6608		360	26.8003	26.3114
	362	-1.8103	-2.32557		363	1.448	-1.15697		363	6.22168	2.76039		361	10.6836	7.81299		361	20.4551	19.6399		361	26.8394	26.3089
	363	-1.43726	-2.34155		364	1.43433	-1.19079		364	6.06152	2.71974		362	10.6797	7.76753		362	20.6777	19.6191		363	27.3745	26.3063
	364	-1.39038	-2.35752		365	1.14331	-1.22461		365	6.03027	2.67908		363	10.6406	7.72207		363	20.793	19.5982		364	27.4019	26.3037
	365	-1.39429	-2.3735		366	1.56519	-1.25843		366	6.2627	2.63842		365	10.3711	7.67661		364	20.7656	19.5774		365	27.1831	26.3012
	366	-1.3064	-2.38947		367	1.33862	-1.29225		367	6.20996	2.59776		366	10.6348	7.63115		365	20.7148	19.5565		366	27.1245	26.2986
	367	-1.81616	-2.40545		368	0.990967	-1.32606		368	6.09082	2.5571		367	10.6582	7.58569		366	20.8086	19.5357		367	26.7397	26.296
	368	-1.72827	-2.42143		369	1.0437	-1.35988		369	6.10059	2.51644		368	10.6699	7.54023		367	20.707	19.5149		368	26.6792	26.2934
	370	-1.15405	-2.4374		371	1.12573	-1.3937		370	6.15332	2.47579		369	10.5859	7.49477		368	20.625	19.494		369	26.8003	26.2909
	371	-0.911865	-2.45338		372	1.22144	-1.42752		371	6.38184	2.43513		370	10.582	7.44931		370	20.6074	19.4732		370	26.6323	26.2883
	372	-1.09546	-2.46935		373	1.39331	-1.46134		372	6.25098	2.39447		371	10.7539	7.40385		371	21.0313	19.4523		371	26.894	26.2857
	373	-0.982178	-2.48533		374	1.44409	-1.49516		373	6.25684	2.35381		372	10.418	7.35839		372	20.8379	19.4315		372	26.8608	26.2832
	374	-1.04077	-2.5013		375	1.2937	-1.52897		375	5.96777	2.31315		373	10.6328	7.31293		373	20.6836	19.4106		374	26.8491	26.2806
	375	-1.15601	-2.51728		376	1.06323	-1.56279		376	5.83691	2.2725		374	10.5664	7.26747		374	20.8535	19.3898		375	26.6597	26.278
	376	-1.39429	-2.53326		377	1.53198	-1.59661		377	5.96582	2.23184		376	10.2402	7.22201		375	20.6641	19.369		376	26.6577	26.2755
	377	-1.06812	-2.54923		378	1.55347	-1.63043		378	6.15527	2.19118		377	10.5234	7.17655		376	20.6875	19.3481		377	26.8081	26.2729
	378	-1.21265	-2.56521		379	1.36206	-1.66425		379	5.89551	2.15052		378	10.7168	7.13109		377	20.9082	19.3273		378	26.8589	26.2703
	379	-1.35132	-2.58118		380	1.5437	-1.69807		380	6.2627	2.10987		379	10.3828	7.08563		378	20.5176	19.3064		379	26.5425	26.2677
	381	-1.48218	-2.59716		382	1.69995	-1.73188		381	5.93457	2.06921		380	10.6094	7.04017		379	20.5078	19.2856		380	26.8081	26.2652
	382	-1.15015	-2.61313		383	1.61792	-1.7657		382	5.89746	2.02855		381	10.502	6.99471		381	20.2344	19.2647		381	26.7104	26.2626
	383	-1.08765	-2.62911		384	1.40503	-1.79952		383	5.80176	1.98789		382	10.375	6.94925		382	20.3398	19.2439		382	26.7847	26.26
	384	-1.1521	-2.64508		385	1.21167	-1.83334		384	6.04785	1.94724		383	10.4531	6.90379		383	20.5586	19.2231		384	26.8667	26.2575
	385	-1.13843	-2.66106		386	1.54175	-1.86716		385	5.99512	1.90658		384	10.3906	6.85833		384	20.6504	19.2022		385	26.9351	26.2549
	386	-0.779053	-2.67703		387	1.45386	-1.90097		387	5.96777	1.86592		385	10.8164	6.81287		385	20.8457	19.1814		386	27.1479	26.2523
	387	-1.11304	-2.69301		388	1.66675	-1.93479		388	6.00293	1.82526		387	10.4199	6.76741		386	20.9355	19.1605		387	27.1147	26.2498
	388	-1.08179	-2.70899		389	1.65894	-1.96861		389	6.13184	1.78461		388	10.5547	6.72195		387	20.5137	19.1397		388	26.8394	26.2472
	389	-1.60913	-2.72496		390	1.27612	-2.00243		390	6.14355	1.74395		389	10.5664	6.67649		388	20.7363	19.1189		389	26.6245	26.2446
	390	-1.84546	-2.74094		392	1.34253	-2.03625		391	5.93457	1.70329		390	10.4766	6.63103		389	20.666	19.098		390	26.4507	26.242
	392	-1.54272	-2.75691		393	1.88745	-2.07006		392	5.71582	1.66264		391	10.5664	6.58557		391	20.4531	19.0772		391	26.3628	26.2395
	393	-1.2146	-2.77289		394	1.63159	-2.10388		393	6.06738	1.62198		392	10.3203	6.54011		392	20.3203	19.0563		392	26.4429	26.2369
	394	-1.30444	-2.78886		395	1.48511	-2.1377		394	6.23535	1.58132		393	10.957	6.49465		393	20.5879	19.0355		393	26.644	26.2343
	395	-1.28296	-2.80484		396	1.15503	-2.17152		395	6.36426	1.54066		394	10.6992	6.44919		394	20.416	19.0146		395	26.48	26.2318
	396	-1.37085	-2.82081		397	1.22729	-2.20533		396	5.97559	1.50001		395	10.7012	6.40373		395	20.2129	18.9938		396	26.4097	26.2292
	397	-1.19507	-2.83679		398	1.06714	-2.23915		398	6.06543	1.45935		396	10.3945	6.35828		396	20.1016	18.973		397	26.3726	26.2266
	398	-1.49194	-2.85276		399	1.02808	-2.27297		399	5.87402	1.41869		398	10.3574	6.31282		397	20.2012	18.9521		398	26.4292	26.2241
	399	-1.69702	-2.86874		400	1.2312	-2.30679		400	6.1748	1.37804		399	10.1543	6.26736		398	19.7598	18.9313		399	26.3569	26.2215
	400	-1.45483	-2.88472										400	10.4629	6.2219		399	19.9395	18.9104		400	26.5737	26.2189
																	400	20.25	18.8896
Figure 5b
	K6 KRASGppNHp
	Response Units (X)	12.5 nM (Y)	12.5 nM FIT (Y)		Response Units (X)	25 nM (Y)	25 nM FIT (Y)		Response Units (X)	50 nM (Y)	50 nM FIT (Y)		Response Units (X)	100 nM (Y)	100 nM FIT (Y)		Response Units (X)	200 nM (Y)	200 nM FIT (Y)		Response Units (X)	400 nM (Y)	400 nM FIT (Y)
	-18	-0.0191406	0.253533		-18	0.198242	0.239919		-18	-0.189258	0.393238		-18	0.379297	0.383909		-17	0.22793	0.483808		-18	0.12168	1.10059
	-17	-0.18125	0.238084		-17	-0.0732422	0.225116		-16	-0.136523	0.362124		-17	0.44375	0.360678		-16	0.130273	0.453391		-17	-0.0404297	1.03385
	-16	-0.194922	0.222635		-16	-0.196289	0.210312		-15	-0.241992	0.331009		-16	0.310937	0.337447		-15	0.0853516	0.422975		-16	-0.19082	0.967109
	-15	-0.253516	0.207186		-15	-0.463867	0.195508		-14	-0.0583984	0.299895		-15	-0.136328	0.314216		-14	-0.000586	0.392558		-15	-0.0873047	0.900366
	-14	-0.0992188	0.191737		-13	-0.305664	0.180704		-12	0.11543	0.26878		-14	-0.00742	0.290985		-13	0.0404297	0.362141		-14	-0.214258	0.833624
	-13	-0.132422	0.176288		-12	0.143555	0.165901		-11	0.259961	0.237665		-13	-0.0171875	0.267754		-12	0.0892578	0.331724		-13	-0.434961	0.766882
	-11	0.0960938	0.160839		-11	0.200195	0.151097		-9	0.150586	0.206551		-12	-0.0132812	0.244523		-11	0.0111328	0.301307		-12	-0.173242	0.70014
	-10	-0.0953125	0.14539		-10	-0.102539	0.136293		-8	-0.0173828	0.175436		-11	0.0550781	0.221292		-10	-0.162695	0.27089		-11	-0.231836	0.633397
	-9	0.0453125	0.129941		-9	0.125977	0.12149		-7	-0.120898	0.144322		-9	0.0453125	0.19806		-9	-0.154883	0.240473		-9	0.0650391	0.566655
	-8	0.201562	0.114492		-8	0.129883	0.106686		-5	-0.159961	0.113207		-8	-0.0191406	0.174829		-8	-0.0982422	0.210056		-8	0.131445	0.499913
	-7	-0.216406	0.0990429		-7	-0.0341797	0.0918821		-4	-0.249805	0.0820926		-7	-0.114844	0.151598		-6	0.202539	0.17964		-7	0.0376953	0.43317
	-6	0.244531	0.0835939		-6	0.270508	0.0770784		-2	-0.718555	0.0509781		-6	0.205469	0.128367		-5	0.0150391	0.149223		-6	0.113867	0.366428
	-5	0.0511719	0.0681449		-5	-0.0615234	0.0622747		-1	-2.26543	0.0198635		-5	-0.103125	0.105136		-4	0.0326172	0.118806		-5	0.0689453	0.299686
	-4	0.0160156	0.0526959		-4	-0.280273	0.0474709		1	-1.25957	8.83564		-4	-0.177344	0.0819052		-3	-0.0084	0.088389		-4	0.0748047	0.232944
	-3	-0.134375	0.0372469		-2	-1.2373	0.0326672		2	3.43379	8.93955		-3	0.0511719	0.0586742		-2	-0.539648	0.0579721		-3	-0.0892578	0.166201
	-2	-0.396094	0.0217979		-1	-2.56348	0.0178635		3	6.44941	9.04288		-2	0.234766	0.0354431		-1	-3.02793	0.0275552		-2	-0.593164	0.0994591
	0	-0.4	0.00635		0	-2.58105	0.00306		5	7.64277	9.14561		-1	-0.296484	0.0122121		0	-2.9166	19.2775		-1	-3.02871	0.0327168
	1	-0.429297	1.39519		1	-3.12793	4.96368		6	5.6584	9.24776		1	5.60977	15.2741		1	-4.36582	19.6651		1	-4.12637	23.7949
	2	-0.708594	1.40596		2	1.79199	5.00133		8	6.19746	9.34933		2	10.1547	15.4609		2	5.76504	20.0471		2	11.4654	24.5526
	3	-0.689062	1.41671		3	4.59277	5.0389		9	5.85371	9.45032		3	12.309	15.6463		3	11.599	20.4235		3	18.149	25.2881
	4	-1.63047	1.42743		4	8.24902	5.07637		10	5.96113	9.55073		4	16.3852	15.8303		5	15.3119	20.7943		4	23.5631	26.0019
	5	0.785547	1.43813		5	5.58496	5.11375		12	5.25605	9.65056		5	13.9945	16.0129		6	14.2689	21.1598		5	22.2389	26.6946
	6	0.695703	1.4488		6	3.47168	5.15105		13	5.29902	9.74983		6	12.4828	16.194		7	15.1283	21.5199		6	21.2193	27.3669
	7	1.16836	1.45946		7	3.93652	5.18826		15	5.75605	9.84852		7	13.3793	16.3738		8	15.5443	21.8748		7	21.899	28.0192
	8	0.853906	1.47009		9	3.56543	5.22538		16	5.90449	9.94665		8	12.8402	16.5522		9	15.8861	22.2244		8	22.6412	28.6521
	9	0.906641	1.4807		10	3.46973	5.26241		18	6.4084	10.0442		9	12.643	16.7292		10	16.3314	22.569		9	23.1451	29.2661
	11	1.23281	1.49129		11	3.15527	5.29936		19	6.72676	10.1412		10	12.5961	16.9049		11	15.976	22.9084		11	24.2818	29.8617
	12	0.76211	1.50186		12	2.86621	5.33621		20	6.8791	10.2376		12	11.477	17.0792		12	16.3217	23.2429		12	24.6275	30.4394
	13	0.816797	1.51241		13	2.84082	5.37298		22	7.0627	10.3335		13	11.7191	17.2521		13	16.9076	23.5724		13	25.6666	30.9998
	14	0.551172	1.52293		14	3.05762	5.40966		23	7.54316	10.4289		14	12.2543	17.4237		14	17.7709	23.897		14	26.8365	31.5432
	15	0.31875	1.53343		15	2.86426	5.44626		25	7.7873	10.5236		15	12.4184	17.594		16	18.8256	24.2169		15	27.7682	32.0701
	16	0.26211	1.54391		16	2.75879	5.48277		26	7.89277	10.6178		16	12.6938	17.763		17	19.4623	24.532		16	28.2643	32.581
	17	0.207422	1.55437		17	2.87598	5.51919		27	7.99043	10.7115		17	13.1664	17.9307		18	20.2006	24.8425		17	29.1725	33.0763
	18	0.273828	1.5648		18	3.03223	5.55552		29	8.45918	10.8047		18	13.473	18.0971		19	20.7846	25.1484		18	30.0553	33.5565
	19	0.420313	1.57521		20	3.28027	5.59177		30	8.91621	10.8972		19	14.2191	18.2621		20	21.3959	25.4497		19	30.8795	34.0219
	20	0.264063	1.58561		21	3.43848	5.62793		32	9.15449	10.9893		20	14.7797	18.4259		21	22.06	25.7465		20	31.5436	34.4729
	21	0.57461	1.59598		22	3.47754	5.664		33	9.15644	11.0808		22	15.4594	18.5884		22	22.808	26.0389		22	32.9752	34.91
	23	0.807031	1.60632		23	3.88574	5.69999		35	9.4748	11.1718		23	15.848	18.7497		23	23.308	26.327		23	33.3189	35.3334
	24	0.764063	1.61665		24	3.95996	5.73589		36	9.74434	11.2622		24	16.223	18.9097		24	24.0346	26.6107		24	34.0943	35.7436
	25	0.601953	1.62695		25	3.91504	5.7717		37	9.65059	11.3521		25	16.2953	19.0685		25	24.1654	26.8902		25	34.7877	36.141
	26	0.664453	1.63723		26	4.06934	5.80743		39	10.1428	11.4415		26	16.7816	19.226		27	25.1029	27.1656		26	35.1725	36.5258
	27	0.742578	1.64749		27	4.13965	5.84307		40	10.4592	11.5303		27	17.1879	19.3823		28	25.7416	27.4368		27	35.815	36.8984
	28	1.01992	1.65773		28	3.97363	5.87863		42	10.551	11.6187		28	17.2211	19.5373		29	26.4408	27.7039		28	36.3229	37.2592
	29	0.805078	1.66795		29	4.12012	5.9141		43	10.8791	11.7065		29	17.9262	19.6912		30	27.0385	27.967		29	36.4986	37.6084
	30	1.07266	1.67814		31	4.61816	5.94949		44	10.9572	11.7938		30	17.6801	19.8438		31	27.3842	28.2261		30	37.2252	37.9464
	31	1.28164	1.68832		32	4.5498	5.98479		46	11.3771	11.8805		31	18.2992	19.9953		32	27.7436	28.4813		32	37.6686	38.2734
	32	1.07266	1.69847		33	4.80176	6.02001		47	11.5881	11.9668		33	18.8578	20.1455		33	27.9701	28.7327		33	38.5357	38.5899
	34	1.11172	1.7086		34	4.68066	6.05514		49	11.9768	12.0525		34	18.9691	20.2946		34	28.4174	28.9802		34	38.9811	38.896
	35	1.33828	1.71871		35	5.20215	6.09019		50	12.008	12.1377		35	19.309	20.4425		35	28.7846	29.2241		35	39.4049	39.192
	36	1.37148	1.72879		36	4.97949	6.12515		52	12.4045	12.2225		36	19.516	20.5892		36	28.9643	29.4642		36	39.6334	39.4782
	37	1.12148	1.73886		37	5.21777	6.16003		53	12.5002	12.3067		37	19.7445	20.7348		38	29.7162	29.7006		37	39.6354	39.7549
	38	1.45742	1.7489		38	5.36035	6.19482		54	12.3713	12.3904		38	19.9418	20.8793		39	30.1439	29.9334		38	39.8326	40.0224
	39	1.28359	1.75892		39	5.58691	6.22953		56	12.7209	12.4736		39	20.3539	21.0225		40	30.349	30.1627		39	40.4186	40.2808
	40	1.31289	1.76892		40	5.61816	6.26416		57	12.9299	12.5563		40	20.8617	21.1647		41	30.5756	30.3885		40	40.899	40.5304
	41	1.08438	1.7789		42	5.4873	6.2987		59	13.2287	12.6385		41	20.9652	21.3057		42	30.7787	30.6108		42	40.7955	40.7715
	42	0.961328	1.78886		43	5.61621	6.33316		60	13.5471	12.7202		43	21.3129	21.4456		43	31.3842	30.8297		43	41.2682	41.0043
	43	1.12148	1.79879		44	5.96582	6.36754		61	13.9318	12.8015		44	21.6098	21.5844		44	31.7201	31.0452		44	41.6275	41.229
	45	1.10977	1.80871		45	6.07715	6.40183		63	13.9299	12.8822		45	22.1762	21.7221		45	31.9838	31.2575		45	41.6373	41.4459
	46	1.21133	1.8186		46	6.0791	6.43604		64	13.7873	12.9624		46	22.1586	21.8588		46	32.351	31.4664		46	41.899	41.655
	47	1.45742	1.82847		47	6.29981	6.47016		66	14.0041	13.0422		47	22.3598	21.9943		47	32.6693	31.6721		47	42.0279	41.8568
	48	1.3832	1.83832		48	6.02441	6.5042		67	14.4064	13.1215		48	22.6215	22.1287		49	33.2709	31.8746		48	42.4322	42.0513
	49	1.52578	1.84815		49	6.23926	6.53816		69	14.8049	13.2002		49	23.1313	22.2621		50	34.1303	32.074		49	42.8463	42.2387
	50	1.68594	1.85796		50	6.44043	6.57204		70	15.1408	13.2785		50	23.3852	22.3944		51	34.1166	32.2702		50	43.2271	42.4193
	51	1.72305	1.86774		51	6.30371	6.60583		71	15.2268	13.3564		51	23.2191	22.5256		52	34.0189	32.4634		51	43.2193	42.5932
	52	1.58047	1.87751		53	6.54981	6.63954		73	15.3439	13.4337		52	23.35	22.6558		53	34.2221	32.6536		53	43.1783	42.7606
	53	1.65273	1.88725		54	6.44434	6.67317		74	15.4514	13.5106		54	23.2426	22.7849		54	34.1967	32.8408		54	43.2037	42.9216
	54	1.5082	1.89697		55	6.56348	6.70672		76	15.2053	13.587		55	23.7445	22.913		55	34.4818	33.0251		55	43.5279	43.0766
	55	1.52578	1.90667		56	6.61426	6.74019		77	15.6857	13.663		56	23.7191	23.0401		56	34.4232	33.2064		56	43.565	43.2255
	57	1.63711	1.91635		57	6.69629	6.77357		78	15.6076	13.7384		57	24.0961	23.1661		57	34.3783	33.3849		57	43.7486	43.3686
	58	1.68398	1.926		58	6.84473	6.80687		80	15.5705	13.8134		58	24.5355	23.2912		58	34.8197	33.5606		58	44.0396	43.5061
	59	1.82852	1.93564		59	7.21191	6.84009		81	15.6076	13.888		59	24.6059	23.4152		60	35.3549	33.7335		59	44.4342	43.638
	60	1.60586	1.94526		60	7.15137	6.87323		83	15.5529	13.962		60	24.891	23.5382		61	35.8295	33.9036		60	44.7799	43.7646
	61	1.78555	1.95485		61	7.45801	6.90629		84	15.7697	14.0357		61	25.4262	23.6602		62	35.8705	34.0711		61	45.0221	43.886
	62	1.67227	1.96442		62	7.41895	6.93926		86	15.7131	14.1088		62	25.8012	23.7813		63	36.267	34.2358		63	45.4537	44.0023
	63	1.84219	1.97397		63	7.43262	6.97216		87	15.8967	14.1815		64	25.7582	23.9013		64	36.2572	34.398		64	45.5807	44.1136
	64	1.73477	1.9835		65	7.24902	7.00497		88	15.9807	14.2538		65	25.9984	24.0204		65	36.265	34.5575		65	45.5807	44.2202
	65	1.68203	1.99301		66	7.1416	7.0377		90	16.0549	14.3256		66	25.8656	24.1385		66	36.6342	34.7144		66	45.815	44.322
	66	1.83828	2.0025		67	7.38379	7.07036		91	16.133	14.3969		67	26.182	24.2557		67	36.6107	34.8689		67	45.9908	44.4193
	68	1.79531	2.01196		68	7.49902	7.10293		93	16.4826	14.4678		68	26.391	24.3719		68	37.015	35.0208		68	45.8229	44.5122
	69	2.17617	2.02141		69	7.71582	7.13542		94	16.2639	14.5383		69	26.5121	24.4871		69	37.2143	35.1703		69	46.2232	44.6008
	70	2.01211	2.03083		70	7.71191	7.16783		95	16.5959	14.6083		70	26.643	24.6014		71	37.8236	35.3173		70	46.4811	44.6852
	71	2.22305	2.04024		71	7.9502	7.20016		97	16.3674	14.6779		71	27.0668	24.7148		72	37.767	35.462		71	46.7447	44.7655
	72	2.07461	2.04962		72	8.06152	7.23242		98	16.6115	14.747		72	27.0941	24.8272		73	38.0014	35.6042		73	46.7838	44.8418
	73	2.23086	2.05898		73	8.21191	7.26459		100	16.965	14.8157		73	27.4301	24.9387		74	38.2338	35.7442		74	46.9869	44.9143
	74	2.22695	2.06832		74	8.19629	7.29668		101	16.8322	14.8839		75	27.1879	25.0493		75	38.0033	35.8818		75	46.7018	44.983
	75	1.96719	2.07764		76	7.95215	7.32869		103	16.6135	14.9518		76	27.3148	25.159		76	38.1986	36.0172		76	47.0885	45.048
	76	2.01406	2.08694		77	8.2998	7.36062		104	16.3674	15.0191		77	27.8773	25.2678		77	38.2611	36.1503		77	47.3209	45.1095
	77	2.48281	2.09622		78	8.22949	7.39248		105	16.51	15.0861		78	27.766	25.3756		78	38.6147	36.2813		78	47.1959	45.1676
	79	1.84219	2.10547		79	8.03613	7.42425		107	16.3342	15.1526		79	27.5824	25.4826		79	38.3647	36.41		79	47.2818	45.2222
	80	2.20937	2.11471		80	8.06738	7.45595		108	17.0959	15.2187		80	27.9105	25.5887		80	38.5775	36.5366		80	47.3463	45.2736
	81	2.18203	2.12392		81	8.34082	7.48757		110	16.3771	15.2844		81	27.9184	25.694		82	38.515	36.6611		81	47.1334	45.3218
	82	1.99648	2.13311		82	8.10645	7.5191		111	16.4572	15.3497		82	28.0746	25.7983		83	38.56	36.7834		82	47.1334	45.3669
	83	2.09609	2.14229		83	8.2998	7.55056		112	16.5373	15.4145		83	28.1176	25.9018		84	38.9799	36.9038		84	47.6568	45.409
	84	2.17227	2.15144		84	8.50879	7.58194		114	16.6975	15.4789		85	28.4359	26.0044		85	39.1732	37.022		85	47.4381	45.4481
	85	2.10391	2.16057		85	8.29395	7.61325		115	16.3264	15.5429		86	28.559	26.1061		86	39.015	37.1383		86	47.4986	45.4844
	86	2.24648	2.16968		87	8.83691	7.64447		117	16.6018	15.6065		87	28.7094	26.207		87	39.1908	37.2526		87	47.7213	45.5179
	87	2.27969	2.17877		88	8.66309	7.67562		118	16.6975	15.6697		88	28.727	26.3071		88	39.0971	37.3649		88	47.4381	45.5487
	88	2.52187	2.18784		89	8.7998	7.70669		120	16.3732	15.7324		89	28.8793	26.4063		89	39.4272	37.4754		89	47.5162	45.5769
	89	2.62344	2.19688		90	8.76855	7.73768		121	16.5607	15.7948		90	28.557	26.5047		90	39.3412	37.5839		90	47.3229	45.6025
	91	2.46719	2.20591		91	8.6709	7.76859		122	16.3693	15.8567		91	28.6625	26.6023		91	39.683	37.6905		91	47.1998	45.6256
	92	2.45547	2.21492		92	8.77246	7.79942		124	16.1838	15.9182		92	28.9281	26.699		93	39.8451	37.7953		92	47.36	45.6463
	93	2.76406	2.2239		93	8.91113	7.83018		125	16.5041	15.9793		93	28.8656	26.7949		94	39.9994	37.8982		94	47.2916	45.6646
	94	2.61172	2.23287		94	8.92285	7.86086		127	16.7971	16.0401		94	28.85	26.89		95	39.9486	37.9994		95	47.5221	45.6806
	95	2.60391	2.24181		95	9.1084	7.89147		128	16.9084	16.1004		96	29.1508	26.9843		96	39.6537	38.0987		96	47.3814	45.6944
	96	2.32656	2.25074		96	9.05566	7.92199		129	17.1975	16.1603		97	29.1977	27.0779		97	39.6029	38.1964		97	47.3854	45.706
	97	2.22695	2.25964		98	9.1377	7.95244		131	17.5451	16.2198		98	29.3891	27.1706		98	40.0522	38.2923		98	47.5865	45.7155
	98	2.37734	2.26852		99	9.16113	7.98282		132	17.2424	16.2789		99	29.5004	27.2625		99	40.1342	38.3864		99	47.5826	45.723
	99	2.49844	2.27738		100	9.34473	8.01311		134	17.4631	16.3377		100	29.6918	27.3536		100	40.2885	38.4789		100	47.9693	45.7284
	100	2.75625	2.28622		101	9.21387	8.04333		135	17.4924	16.396		101	29.8344	27.444		101	40.1225	38.5698		101	47.4791	45.7319
	102	2.93203	2.29504		102	9.3877	8.07347		137	17.3303	16.454		102	29.5102	27.5336		102	40.0522	38.659		102	47.4166	45.7335
	103	2.93203	2.30384		103	9.5166	8.10354		138	17.26	16.5115		103	29.6703	27.6224		104	40.2768	38.7466		104	47.442	45.7332
	104	2.56094	2.31262		104	9.24902	8.13353		139	17.2287	16.5687		104	29.7016	27.7104		105	40.5092	38.8326		105	47.6217	45.7312
	105	2.56875	2.32138		105	9.1123	8.16345		141	17.0334	16.6255		106	29.2406	27.7977		106	40.5951	38.917		106	47.3561	45.7274
	106	2.73672	2.33012		106	9.16699	8.19329		142	16.8459	16.6819		107	29.3695	27.8843		107	40.2357	38.9999		107	46.9986	45.7219
	107	2.59219	2.33884		107	9.22363	8.22305		144	16.9455	16.7379		108	29.9047	27.9701		108	41.0463	39.0812		108	47.4596	45.7148
	108	3.14883	2.34753		109	9.22559	8.25274		145	16.9084	16.7935		109	29.6996	28.0551		109	40.2904	39.161		109	47.0943	45.706
	109	2.68789	2.35621		110	9.1377	8.28235		147	16.8654	16.8488		110	29.7973	28.1394		110	40.4135	39.2394		110	46.9596	45.6957
	110	2.53359	2.36487		111	9.0127	8.31189		148	16.8576	16.9037		111	29.768	28.223		111	40.3334	39.3162		111	47.0729	45.6839
	111	2.86562	2.3735		112	9.22559	8.34135		149	16.9553	16.9582		112	29.7074	28.3059		112	40.4604	39.3917		112	47.0729	45.6706
	113	2.93594	2.38212		113	9.43848	8.37074		151	16.8342	17.0123		113	30.102	28.388		113	40.7787	39.4656		113	47.1646	45.6558
	114	3.24648	2.39071		114	9.57715	8.40005		152	16.7756	17.0661		114	30.0531	28.4694		115	40.4389	39.5382		115	46.7936	45.6396
	115	2.80117	2.39929		115	9.3291	8.42929		154	16.9963	17.1194		115	29.8012	28.5501		116	40.7514	39.6094		116	46.8346	45.6221
	116	3.08242	2.40784		116	9.35254	8.45845		155	17.0627	17.1725		117	30.2074	28.6301		117	40.7553	39.6792		117	46.9107	45.6032
	117	3.04727	2.41638		117	9.33105	8.48754		156	16.9982	17.2251		118	29.934	28.7094		118	40.4193	39.7477		118	46.3385	45.5831
	118	2.91836	2.42489		118	9.26074	8.51655		158	16.8029	17.2774		119	29.5453	28.788		119	40.3803	39.8148		119	45.9986	45.5617
	119	2.62148	2.43338		120	8.96973	8.54549		159	16.6467	17.3293		120	29.6547	28.8659		120	40.2006	39.8806		120	46.2271	45.539
	120	2.46328	2.44186		121	9.06348	8.57435		161	16.4221	17.3809		121	29.3871	28.9431		121	40.2338	39.9452		121	46.1783	45.5152
	121	2.6625	2.45031		122	9.12598	8.60314		162	16.5295	17.4321		122	29.5609	29.0197		122	39.9662	40.0084		122	45.9498	45.4902
	122	2.52383	2.45874		123	8.95605	8.63186		164	16.8889	17.4829		123	29.4301	29.0955		123	39.9545	40.0703		123	45.7623	45.4641
	123	2.42812	2.46715		124	9.05176	8.6605		165	17.1193	17.5334		124	29.2992	29.1707		124	39.8998	40.1311		125	45.7779	45.4369
	125	2.5043	2.47555		125	9.15527	8.68907		166	16.4123	17.5835		125	29.5648	29.2452		126	40.5482	40.1905		126	45.5865	45.4086
	126	2.35586	2.48392		126	9.37793	8.71757		168	16.4475	17.6333		127	29.7543	29.319		127	40.8568	40.2488		127	45.6021	45.3793
	127	2.85391	2.49227		127	9.54785	8.74599		169	16.5275	17.6827		128	29.4926	29.3922		128	40.6811	40.3059		128	45.276	45.349
	128	2.64297	2.5006		128	9.26074	8.77434		171	16.5178	17.7317		129	30.1273	29.4647		129	40.8627	40.3618		129	45.7564	45.3177
	129	3.03359	2.50891		129	9.82324	8.80261		172	16.4338	17.7804		130	30.4535	29.5366		130	40.9252	40.4165		130	45.7037	45.2854
	130	3.15078	2.5172		130	9.53223	8.83082		173	16.3342	17.8288		131	30.348	29.6078		131	40.558	40.4701		131	45.1842	45.2522
	131	2.98867	2.52547		132	9.21777	8.85895		175	16.2072	17.8768		132	30.2367	29.6784		132	40.8686	40.5225		132	45.276	45.2181
	132	3.03164	2.53373		133	9.38574	8.887		176	16.342	17.9245		133	30.4652	29.7484		133	40.6635	40.5738		133	45.7682	45.1832
	133	3.62344	2.54196		134	9.22363	8.91499		178	15.6174	17.9718		134	30.2797	29.8177		134	40.7143	40.6241		134	45.4518	45.1473
	134	3.90078	2.55017		135	9.37988	8.9429		179	13.9084	18.0188		135	30.2016	29.8864		135	40.9936	40.6732		136	45.4205	45.1106
	136	3.84219	2.55836		136	9.63574	8.97074		181	12.6037	9.24749		136	30.2035	29.9544		137	41.06	40.7212		137	45.6158	45.0732
	137	3.86758	2.56653		137	9.80176	8.9985		182	13.6701	9.21637		138	30.1566	30.0218		138	41.0658	40.7682		138	45.4107	45.0349
	138	3.87539	2.57468		138	9.56152	9.0262		183	10.6975	9.18525		139	30.0668	30.0887		139	41.14	40.8142		139	44.9986	44.9958
	139	3.81484	2.58281		139	9.71777	9.05382		185	11.2893	9.15414		140	29.8207	30.1549		140	41.0287	40.8591		140	44.8619	44.9561
	140	3.27187	2.59092		140	9.46777	9.08137		186	11.049	9.12302		141	29.602	30.2205		141	40.8822	40.903		141	44.5533	44.9155
	141	2.90664	2.59901		141	9.45215	9.10885		188	11.0861	9.0919		142	29.6078	30.2854		142	40.8334	40.9459		142	44.317	44.8743
	142	2.80117	2.60708		143	9.47168	9.13626		189	10.7912	9.06078		143	29.7777	30.3498		143	40.5912	40.9878		143	44.3111	44.8324
	143	3.03164	2.61514		144	9.47363	9.16359		190	10.5783	9.02966		144	29.7758	30.4136		144	40.6615	41.0287		144	44.3053	44.7898
	144	3.14102	2.62317		145	9.62012	9.19086		192	10.4807	8.99855		145	29.725	30.4768		145	40.6557	41.0687		146	43.9303	44.7466
	145	3.22305	2.63118		146	9.52832	9.21805		193	10.5959	8.96743		146	29.7289	30.5394		146	40.6713	41.1077		147	44.1217	44.7027
	147	3.0707	2.63917		147	9.6084	9.24517		195	10.2463	8.93631		148	30.0668	30.6015		148	40.476	41.1458		148	43.565	44.6582
	148	3.17812	2.64714		148	9.88965	9.27222		196	9.74238	8.90519		149	29.9926	30.6629		149	40.4428	41.1829		149	43.7682	44.6131
	149	3.51602	2.65509		149	10.0127	9.2992		198	10.0979	8.87407		150	30.1527	30.7238		150	40.517	41.2191		150	43.7037	44.5675
	150	3.32852	2.66302		150	9.78809	9.32611		199	9.87129	8.84296		151	30.1098	30.7841		151	40.4916	41.2545		151	43.5807	44.5212
	151	3.3793	2.67094		151	9.65723	9.35295		200	9.99043	8.81184		152	29.8578	30.8438		152	40.5697	41.2889		152	43.5143	44.4744
	152	3.22695	2.67883		152	9.43066	9.37971		202	9.56269	8.78072		153	29.8031	30.903		153	40.3451	41.3225		153	43.4986	44.4271
	153	2.99453	2.6867		154	9.74316	9.40641		203	9.59199	8.7496		154	29.9906	30.9616		154	40.3354	41.3552		154	43.3482	44.3792
	154	3.14883	2.69455		155	9.65723	9.43304		205	9.46504	8.71848		155	29.9281	31.0196		155	40.5189	41.3871		156	43.0357	44.3309
	155	2.94766	2.70239		156	9.50684	9.45959		206	9.24824	8.68737		156	29.6059	31.0771		156	40.2182	41.4181		157	43.1432	44.282
	156	3.07461	2.7102		157	9.52246	9.48608		207	9.29902	8.65625		157	29.8715	31.134		157	40.2318	41.4483		158	42.8111	44.2326
	157	3.51406	2.71799		158	9.50684	9.51249		209	9.08027	8.62513		159	29.7934	31.1904		159	40.351	41.4776		159	42.6998	44.1828
	159	2.96914	2.72577		159	9.3916	9.53884		210	9.03926	8.59401		160	29.8734	31.2463		160	40.4389	41.5062		160	42.6998	44.1326
	160	3.14102	2.73352		160	9.47754	9.56511		212	8.65059	8.56289		161	29.7953	31.3016		161	40.2338	41.5339		161	42.6314	44.0818
	161	2.90664	2.74126		161	9.45996	9.59132		213	8.40644	8.53178		162	29.6313	31.3564		162	40.3529	41.5609		162	42.192	44.0307
	162	2.80703	2.74897		162	9.45801	9.61746		215	8.77949	8.50066		163	29.7582	31.4106		163	40.4428	41.5871		163	42.1607	43.9791
	163	2.95352	2.75667		163	9.4541	9.64352		216	8.52754	8.46954		164	29.8383	31.4644		164	40.4213	41.6126		164	42.358	43.9271
	164	3.01797	2.76434		165	9.62012	9.66952		217	8.53144	8.43842		165	30.0082	31.5176		165	40.351	41.6372		165	42.5143	43.8748
	165	2.90859	2.772		166	9.10059	9.69545		219	8.68769	8.4073		166	29.4203	31.5702		166	39.8158	41.6612		167	41.4029	43.822
	166	2.67617	2.77963		167	9.53613	9.72131		220	9.0041	8.37619		167	29.4594	31.6224		167	39.8666	41.6844		168	41.5592	43.7688
	167	2.64297	2.78725		168	9.3291	9.7471		222	8.44355	8.34507		169	29.4496	31.6741		168	39.8939	41.7069		169	41.6764	43.7153
	168	2.65078	2.79485		169	9.31738	9.77282		223	8.87715	8.31395		170	29.4613	31.7252		170	39.7182	41.7286		170	41.2896	43.6615
	170	2.49453	2.80243		170	9.20996	9.79848		224	8.48262	8.28283		171	29.727	31.7758		171	39.6479	41.7497		171	41.315	43.6072
	171	2.5375	2.80998		171	9.25488	9.82406		226	8.33613	8.25171		172	29.5746	31.826		172	39.8627	41.77		172	41.2818	43.5527
	172	2.69375	2.81752		172	9.29395	9.84958		227	8.49043	8.2206		173	29.2426	31.8756		173	39.6752	41.7897		173	41.149	43.4978
	173	2.46328	2.82504		173	9.0791	9.87502		229	8.15449	8.18948		174	29.4301	31.9247		174	39.7572	41.8087		174	41.2213	43.4426
	174	2.30703	2.83254		174	8.84863	9.9004		230	7.89668	8.15836		175	29.266	31.9734		175	39.6303	41.8271		175	41.2018	43.3871
	175	2.55898	2.84002		176	8.75098	9.92571		232	8.18379	8.12724		176	29.4359	32.0215		176	39.515	41.8447		177	41.0416	43.3313
	176	2.55312	2.84748		177	8.93457	9.95096		233	8.30879	8.09612		177	29.477	32.0692		177	39.515	41.8618		178	40.3814	43.2752
	177	2.4125	2.85492		178	8.76465	9.97613		234	8.2209	8.06501		178	27.2426	32.1164		178	38.892	41.8781		179	36.7428	43.2188
	178	2.31875	2.86235		179	6.79395	10.0012		236	7.83027	8.03389		180	22.6762	32.1631		179	36.0189	41.8939		180	40.2467	43.1621
	179	2.3793	2.86975		180	8.67871	10.0263		237	8.30684	8.00277		181	21.3168	16.9951		181	33.1654	22.6212		181	31.8502	19.6864
	181	2.32852	1.47454		181	6.69434	5.0707		239	7.55488	7.97165		182	22.7426	16.9719		182	31.9037	22.5908		182	29.0572	19.6196
	182	2.77383	1.45909		182	7.56543	5.05589		240	7.40645	7.94053		183	19.6703	16.9487		183	27.849	22.5604		183	23.9088	19.5529
	183	5.03164	1.44364		183	4.79004	5.04109		241	7.32051	7.90942		184	19.2035	16.9254		184	26.892	22.5299		184	22.3814	19.4861
	184	1.99258	1.42819		184	4.55762	5.02628		243	7.76387	7.8783		185	20.0492	16.9022		185	27.226	22.4995		185	22.3482	19.4194
	185	1.33242	1.41274		185	5.55566	5.01147		244	7.6252	7.84718		186	19.8188	16.879		186	26.7279	22.4691		187	21.0885	19.3526
	186	1.02578	1.39729		187	5.4834	4.99667		246	8.0334	7.81606		187	19.5238	16.8557		187	26.5092	22.4387		188	20.7369	19.2859
	187	1.12148	1.38184		188	5.37598	4.98186		247	8.16035	7.78494		188	19.5648	16.8325		188	26.3236	22.4083		189	20.3932	19.2191
	188	0.998438	1.36639		189	5.5459	4.96706		249	7.61348	7.75383		190	19.2191	16.8093		189	25.8607	22.3778		190	19.6178	19.1524
	189	1.06094	1.35094		190	5.23926	4.95225		250	7.32832	7.72271		191	18.9906	16.786		190	25.2162	22.3474		191	19.1021	19.0856
	190	0.853906	1.33549		191	5.00488	4.93745		251	6.9748	7.69159		192	18.8988	16.7628		192	24.7787	22.317		192	18.6178	19.0189
	191	0.576563	1.32004		192	5.0498	4.92264		253	7.11543	7.66047		193	19.016	16.7395		193	24.6908	22.2866		193	18.776	18.9521
	193	1.22891	1.30459		193	5.12402	4.90784		254	7.02949	7.62935		194	18.8031	16.7163		194	24.5268	22.2561		194	18.3053	18.8854
	194	1.19375	1.28914		194	5.02441	4.89303		256	7.32832	7.59824		195	18.5727	16.6931		195	24.435	22.2257		195	18.151	18.8186
	195	0.619531	1.27369		195	4.7959	4.87823		257	7.29902	7.56712		196	18.1664	16.6698		196	24.06	22.1953		196	17.8521	18.7519
	196	0.779688	1.25824		196	4.41504	4.86342		258	6.92988	7.536		197	18.266	16.6466		197	24.1283	22.1649		198	17.4029	18.6851
	197	0.965234	1.24279		198	4.46973	4.84862		260	7.4123	7.50488		198	17.9105	16.6234		198	23.8568	22.1345		199	17.4771	18.6184
	198	0.641016	1.22734		199	4.66113	4.83381		261	7.25996	7.47376		199	17.7641	16.6001		199	23.8998	22.104		200	17.0533	18.5516
	199	0.814844	1.21189		200	4.87207	4.81901		263	6.89668	7.44265		201	17.5648	16.5769		200	23.6107	22.0736		201	16.8189	18.4849
	200	0.855859	1.19644		201	4.62598	4.8042		264	7.18574	7.41153		202	17.4457	16.5537		201	23.6869	22.0432		202	16.6217	18.4181
	201	0.668359	1.18099		202	4.39355	4.7894		266	6.69746	7.38041		203	17.473	16.5304		203	23.2807	22.0128		203	16.6646	18.3514
	202	0.305078	1.16554		203	4.4502	4.77459		267	6.59199	7.34929		204	17.4965	16.5072		204	23.0443	21.9823		204	16.5553	18.2846
	204	0.432031	1.15009		204	4.52441	4.75979		268	6.65254	7.31817		205	17.3617	16.484		205	22.9076	21.9519		205	16.401	18.2179
	205	0.469141	1.13464		205	4.44629	4.74498		270	6.57441	7.28706		206	17.2309	16.4607		206	22.683	21.9215		206	16.2193	18.1511
	206	0.209375	1.11919		206	4.39941	4.73018		271	6.45332	7.25594		207	16.8109	16.4375		207	22.599	21.8911		208	16.4537	18.0844
	207	0.213281	1.10374		207	4.42676	4.71537		273	6.27363	7.22482		208	16.9242	16.4143		208	22.4701	21.8607		209	16.1197	18.0176
	208	0.592188	1.0883		208	4.46191	4.70056		274	6.45918	7.1937		209	16.9379	16.391		209	22.1811	21.8302		210	15.9322	17.9509
	209	0.44375	1.07285		210	4.25684	4.68576		275	6.28926	7.16258		211	16.5727	16.3678		210	21.9291	21.7998		211	15.7213	17.8842
	210	0.404688	1.0574		211	4.09863	4.67095		277	6.13496	7.13147		212	16.5102	16.3445		211	22.015	21.7694		212	15.6412	17.8174
	211	0.267969	1.04195		212	4.2002	4.65615		278	6.15645	7.10035		213	16.2992	16.3213		212	21.9799	21.739		213	15.5318	17.7507
	212	0.398828	1.0265		213	4.09277	4.64134		280	6.2248	7.06923		214	16.4438	16.2981		214	21.7943	21.7085		214	15.3424	17.6839
	213	0.252344	1.01105		214	4.10254	4.62654		281	6.63301	7.03811		215	16.2133	16.2748		215	21.8178	21.6781		215	15.44	17.6172
	215	0.31875	0.995596		215	4.19824	4.61173		283	6.41426	7.00699		216	16.3695	16.2516		216	21.8217	21.6477		216	15.5826	17.5504
	216	0.607813	0.980147		216	4.25488	4.59693		284	6.11934	6.97588		217	16.2465	16.2284		217	21.5795	21.6173		218	15.0729	17.4837
	217	0.217187	0.964697		217	4.12402	4.58212		285	6.15254	6.94476		218	16.0434	16.2051		218	21.2436	21.5869		219	15.0689	17.4169
	218	0.385156	0.949247		218	4.10059	4.56732		287	6.2209	6.91364		219	16.1391	16.1819		219	21.3881	21.5564		220	15.1314	17.3502
	219	0.305078	0.933797		219	4.07129	4.55251		288	5.5334	6.88252		220	16.4926	16.1587		220	21.7045	21.526		221	14.9791	17.2834
	220	0.555078	0.918347		221	4.54199	4.53771		290	6.32441	6.8514		222	16.1469	16.1354		221	21.3783	21.4956		222	14.8697	17.2167
	221	0.342187	0.902898		222	4.31543	4.5229		291	6.30879	6.82029		223	16.1176	16.1122		222	21.2338	21.4652		223	15.235	17.1499
	222	0.355859	0.887448		223	4.56934	4.5081		292	6.30098	6.78917		224	15.8871	16.089		223	21.6225	21.4347		224	15.0221	17.0832
	223	0.666406	0.871998		224	4.20215	4.49329		294	6.49434	6.75805		225	16.0238	16.0657		225	21.2787	21.4043		225	15.317	17.0164
	224	0.310937	0.856548		225	4.51465	4.47849		295	5.91816	6.72693		226	16.1215	16.0425		226	21.4232	21.3739		226	15.5182	16.9497
	225	0.053125	0.841098		226	4.50879	4.46368		297	5.95723	6.69581		227	16.0434	16.0193		227	21.2279	21.3435		227	15.2818	16.8829
	227	0.105859	0.825649		227	4.56152	4.44888		298	5.9084	6.6647		228	15.725	15.996		228	20.6654	21.3131		229	14.6627	16.8162
	228	0.0921875	0.810199		228	4.21973	4.43407		300	5.92988	6.63358		229	15.6176	15.9728		229	20.6479	21.2826		230	14.5104	16.7494
	229	-0.101172	0.794749		229	4.02441	4.41927		301	6.34004	6.60246		230	15.4926	15.9495		230	20.5639	21.2522		231	14.5006	16.6827
	230	0.152734	0.779299		230	4.10645	4.40446		302	6.06465	6.57134		232	15.6605	15.9263		231	20.5717	21.2218		232	14.4322	16.6159
	231	0.0414062	0.763849		232	4.1416	4.38965		304	6.3127	6.54022		233	15.7816	15.9031		232	20.7084	21.1914		233	14.5807	16.5492
	232	0.0179687	0.7484		233	4.28223	4.37485		305	6.47676	6.50911		234	15.5824	15.8798		233	20.8119	21.1609		234	14.565	16.4824
	233	0.234766	0.73295		234	4.33301	4.36004		307	6.27754	6.47799		235	15.9203	15.8566		234	20.7475	21.1305		235	14.2115	16.4157
	234	0.338281	0.7175		235	4.34863	4.34524		308	6.35762	6.44687		236	15.4008	15.8334		236	20.3588	21.1001		236	13.985	16.3489
	235	0.105859	0.70205		236	4.05371	4.33043		309	6.25215	6.41575		237	15.7426	15.8101		237	20.7963	21.0697		237	14.7174	16.2822
	236	-0.300391	0.6866		237	4.4541	4.31563		311	6.72285	6.38463		238	15.3324	15.7869		238	20.185	21.0392		239	14.3385	16.2154
	238	-0.025	0.67115		238	3.86621	4.30082		312	6.27363	6.35352		239	15.2309	15.7637		239	20.0834	21.0088		240	13.8482	16.1487
	239	-0.112891	0.655701		239	3.96777	4.28602		314	6.36738	6.3224		240	14.9848	15.7404		240	19.9057	20.9784		241	13.7604	16.0819
	240	0.00625	0.640251		240	3.9873	4.27121		315	5.80098	6.29128		241	14.934	15.7172		241	19.6576	20.948		242	14.1588	16.0152
	241	0.0140625	0.624801		241	3.85449	4.25641		317	6.00215	6.26016		243	15.2445	15.694		242	20.099	20.9176		243	14.2467	15.9484
	242	-0.0738282	0.609351		243	4.00684	4.2416		318	5.94355	6.22904		244	15.2504	15.6707		243	20.4174	20.8871		244	14.2545	15.8817
	243	0.0726562	0.593901		244	3.84473	4.2268		319	6.05684	6.19793		245	15.2934	15.6475		244	20.515	20.8567		245	14.6178	15.8149
	244	0.178125	0.578452		245	3.89941	4.21199		321	6.15254	6.16681		246	15.516	15.6243		245	20.7846	20.8263		246	14.6061	15.7482
	245	0.289453	0.563002		246	3.96387	4.19719		322	6.12324	6.13569		247	15.5785	15.601		247	20.7572	20.7959		247	14.3229	15.6815
	246	0.310937	0.547552		247	3.91309	4.18238		324	6.1623	6.10457		248	15.4633	15.5778		248	20.2826	20.7654		248	14.3072	15.6147
	247	0.279687	0.532102		248	3.55371	4.16758		325	6.1252	6.07345		249	15.6566	15.5545		249	20.4799	20.735		250	14.5104	15.548
	249	0.594141	0.516652		249	3.72363	4.15277		327	6.25215	6.04234		250	15.7855	15.5313		250	20.2455	20.7046		251	14.6686	15.4812
	250	0.486719	0.501203		250	3.63965	4.13797		328	6.26973	6.01122		251	16.0844	15.5081		251	19.8979	20.6742		252	14.735	15.4145
	251	0.439844	0.485753		251	3.51074	4.12316		329	6.0998	5.9801		253	15.7504	15.4848		252	19.8744	20.6438		253	15.0631	15.3477
	252	0.340234	0.470303		252	3.54785	4.10836		331	5.79902	5.94898		254	15.3441	15.4616		253	19.642	20.6133		254	15.0729	15.281
	253	0.275781	0.454853		254	3.37012	4.09355		332	6.0334	5.91786		255	14.8891	15.4384		254	19.6674	20.5829		255	14.9615	15.2142
	254	0.0863281	0.439403		255	3.54785	4.07874		334	6.0041	5.88675		256	15.1898	15.4151		255	19.3607	20.5525		256	14.9459	15.1475
	255	-0.0933594	0.423954		256	4.13965	4.06394		335	6.11348	5.85563		257	14.4398	15.3919		256	19.6146	20.5221		257	14.7018	15.0807
	256	-0.025	0.408504		257	3.46191	4.04913		336	5.74824	5.82451		258	14.4047	15.3687		258	19.4662	20.4916		258	14.2154	15.014
	257	-0.148047	0.393054		258	3.09473	4.03433		338	5.90254	5.79339		259	14.4086	15.3454		259	19.5521	20.4612		260	13.9029	14.9472
	258	-0.370703	0.377604		259	2.95215	4.01952		339	5.82246	5.76227		260	14.7855	15.3222		260	19.7006	20.4308		261	13.6119	14.8805
	259	-0.360937	0.362154		260	3.43652	4.00472		341	5.44355	5.73116		261	14.5004	15.299		261	19.8705	20.4004		262	13.2408	14.8137
	261	-0.0230469	0.346705		261	3.05176	3.98991		342	5.67012	5.70004		262	14.5961	15.2757		262	19.4896	20.37		263	13.274	14.747
	262	-0.208594	0.331255		262	2.91309	3.97511		344	5.63496	5.66892		264	14.6391	15.2525		263	19.5346	20.3395		264	13.5807	14.6802
	263	-0.0972656	0.315805		263	3.08301	3.9603		345	5.54707	5.6378		265	14.5141	15.2293		264	19.4857	20.3091		265	13.0729	14.6135
	264	-0.0972656	0.300355		265	3.07324	3.9455		346	5.52363	5.60668		266	14.3363	15.206		265	19.3002	20.2787		266	12.9771	14.5467
	265	-0.216406	0.284905		266	2.87988	3.93069		348	5.52168	5.57557		267	14.3754	15.1828		266	18.9037	20.2483		267	13.0025	14.48
	266	-0.335547	0.269456		267	3.01465	3.91589		349	5.57832	5.54445		268	14.3559	15.1596		267	19.0443	20.2178		268	12.8521	14.4132
	267	-0.0347656	0.254006		268	2.87598	3.90108		351	5.53535	5.51333		269	14.5648	15.1363		268	19.0287	20.1874		270	13.0729	14.3465
	268	-0.144141	0.238556		269	3.08496	3.88628		352	5.71504	5.48221		270	14.5805	15.1131		270	19.265	20.157		271	12.8346	14.2797
	269	-0.146094	0.223106		270	2.75098	3.87147		353	5.48848	5.45109		271	14.6039	15.0898		271	19.3705	20.1266		272	12.8795	14.213
	270	-0.312109	0.207656		271	2.77637	3.85667		355	5.36348	5.41998		272	14.4652	15.0666		272	18.9096	20.0962		273	12.815	14.1462
	272	-0.4	0.192207		272	2.75098	3.84186		356	5.31465	5.38886		274	14.7016	15.0434		273	18.7357	20.0657		274	13.19	14.0795
	273	-0.497656	0.176757		273	2.77441	3.82706		358	5.18574	5.35774		275	14.4535	15.0201		274	19.0502	20.0353		275	12.815	14.0127
	274	-0.263281	0.161307		274	2.78223	3.81225		359	4.95137	5.32662		276	14.7777	14.9969		275	19.1264	20.0049		276	12.6959	13.946
	275	-0.464453	0.145857		275	2.52051	3.79745		361	5.3459	5.2955		277	14.2348	14.9737		276	18.9877	19.9745		277	12.4674	13.8792
	276	-0.415625	0.130407		277	2.53223	3.78264		362	5.36934	5.26439		278	14.2641	14.9504		277	19.1146	19.944		278	12.442	13.8125
	277	-0.43125	0.114958		278	2.4834	3.76783		363	5.44941	5.23327		279	14.4203	14.9272		278	18.8002	19.9136		279	12.6256	13.7457
	278	-0.661719	0.0995078		279	3.22754	3.75303		365	6.05879	5.20215		280	14.2836	14.904		280	19.017	19.8832		281	13.1646	13.679
	279	-0.239844	0.084058		280	3.2998	3.73822		366	5.83027	5.17103		281	14.5297	14.8807		281	19.4096	19.8528		282	12.9303	13.6123
	280	-0.362891	0.0686082		281	3.57715	3.72342		368	6.03535	5.13991		282	14.4125	14.8575		282	19.3373	19.8224		283	12.8365	13.5455
	281	-0.0542969	0.0531584		282	3.47168	3.70861		369	6.21504	5.1088		283	14.4359	14.8343		283	18.9604	19.7919		284	12.9576	13.4788
	283	-0.00547	0.0377086		283	3.54395	3.69381		370	6.61152	5.07768		285	13.9281	14.811		284	19.1479	19.7615		285	12.8619	13.412
	284	0.111719	0.0222588		284	3.60254	3.679		372	6.25215	5.04656		286	14.0355	14.7878		285	19.0014	19.7311		286	12.2564	13.3453
	285	-0.237891	0.00681		285	3.43262	3.6642		373	6.1623	5.01544		287	14.223	14.7646		286	18.5521	19.7007		287	12.358	13.2785
	286	-0.316016	-0.00864		286	3.41895	3.64939		375	6.17793	4.98432		288	14.0043	14.7413		287	18.767	19.6702		288	12.2428	13.2118
	287	0.150781	-0.0240906		288	3.09082	3.63459		376	5.74043	4.95321		289	14.5414	14.7181		288	18.2885	19.6398		289	12.5729	13.145
	288	-0.382422	-0.0395405		289	3.45215	3.61978		378	5.43379	4.92209		290	14.2953	14.6948		289	18.4662	19.6094		291	12.4947	13.0783
	289	-0.235938	-0.0549903		290	3.47363	3.60498		379	5.50996	4.89097		291	14.309	14.6716		291	18.8236	19.579		292	12.774	13.0115
	290	-0.370703	-0.0704401		291	3.50879	3.59017		380	5.15059	4.85985		292	14.3402	14.6484		292	18.6791	19.5485		293	12.5826	12.9448
	291	-0.302344	-0.0858899		292	3.68848	3.57537		382	5.55293	4.82873		293	14.3285	14.6251		293	18.849	19.5181		294	12.6139	12.878
	292	-0.228125	-0.10134		293	3.43652	3.56056		383	5.68965	4.79762		295	14.1508	14.6019		294	18.9076	19.4877		295	12.3697	12.8113
	293	-0.292578	-0.116789		294	3.20801	3.54576		385	5.55293	4.7665		296	14.0512	14.5787		295	18.5229	19.4573		296	12.4732	12.7445
	295	-0.476172	-0.132239		295	3.28613	3.53095		386	5.90254	4.73538		297	13.9906	14.5554		296	18.8881	19.4269		297	12.5104	12.6778
	296	-0.0835938	-0.147689		296	3.52832	3.51615		387	5.70137	4.70426		298	14.0336	14.5322		297	18.8236	19.3964		298	12.4049	12.611
	297	-0.173438	-0.163139		297	3.31738	3.50134		389	5.48066	4.67314		299	13.9711	14.509		298	18.8002	19.366		299	12.2232	12.5443
	298	-0.259375	-0.178589		299	3.21191	3.48654		390	5.58223	4.64203		300	13.9457	14.4857		299	18.5502	19.3356		301	12.9576	12.4775
	299	-0.167578	-0.194038		300	3.60059	3.47173		392	4.82832	4.61091		301	14.2016	14.4625		300	18.6303	19.3052		302	12.5553	12.4108
	300	-0.179297	-0.209488		301	3.80762	3.45692		393	5.13691	4.57979		302	14.0316	14.4393		302	19.0561	19.2747		303	13.0182	12.344
	301	0.141016	-0.224938		302	3.68262	3.44212		395	4.95137	4.54867		303	14.3285	14.416		303	19.226	19.2443		304	12.7564	12.2773
	302	-0.191016	-0.240388		303	3.94238	3.42731		396	5.04902	4.51755		304	14.2875	14.3928		304	19.1674	19.2139		305	12.6588	12.2105
	303	0.0335937	-0.255838		304	3.7959	3.41251		397	4.99824	4.48644		306	14.2406	14.3696		305	19.2631	19.1835		306	12.6275	12.1438
	304	-0.116797	-0.271287		305	3.87793	3.3977		399	5.43379	4.45532		307	14.3187	14.3463		306	18.9975	19.1531		307	12.6334	12.077
	306	0.0804687	-0.286737		306	3.87207	3.3829		400	5.02168	4.4242		308	14.2465	14.3231		307	18.976	19.1226		308	12.7076	12.0103
	307	0.0375	-0.302187		307	3.50879	3.36809						309	14.1078	14.2998		308	19.0248	19.0922		309	12.5006	11.9435
	308	0.000391	-0.317637		308	3.52441	3.35329						310	14.1723	14.2766		309	18.9174	19.0618		310	12.4146	11.8768
	309	-0.275	-0.333087		310	3.70996	3.33848						311	14.0687	14.2534		310	19.0678	19.0314		312	12.3795	11.81
	310	-0.05625	-0.348537		311	3.74121	3.32368						312	14.1273	14.2301		311	19.1439	19.0009		313	12.4811	11.7433
	311	-0.331641	-0.363986		312	3.88379	3.30887						313	14.2445	14.2069		313	18.849	18.9705		314	12.4361	11.6765
	312	0.0355468	-0.379436		313	3.84863	3.29407						314	14.2914	14.1837		314	18.7299	18.9401		315	12.3619	11.6098
	313	0.00234	-0.394886		314	3.94043	3.27926						315	13.9203	14.1604		315	18.6967	18.9097		316	12.36	11.543
	314	0.0296875	-0.410336		315	3.40527	3.26446						317	14.1879	14.1372		316	18.6557	18.8793		317	12.3912	11.4763
	315	-0.353125	-0.425786		316	3.35059	3.24965						318	14.0238	14.114		317	18.8217	18.8488		318	12.315	11.4096
	317	-0.208594	-0.441235		317	3.62793	3.23485						319	14.0648	14.0907		318	19.0014	18.8184		319	12.3346	11.3428
	318	-0.302344	-0.456685		318	3.55371	3.22004						320	14.0062	14.0675		319	18.9662	18.788		320	12.4166	11.2761
	319	-0.142188	-0.472135		319	3.43262	3.20524						321	14.3578	14.0443		320	18.9818	18.7576		322	12.1061	11.2093
	320	-0.376563	-0.487585		321	3.48145	3.19043						322	14.1566	14.021		321	19.1283	18.7271		323	12.5025	11.1426
	321	-0.208594	-0.503035		322	3.69629	3.17563						323	14.2426	13.9978		322	19.1674	18.6967		324	12.4225	11.0758
	322	-0.0835938	-0.518484		323	3.63965	3.16082						324	14.3402	13.9746		324	19.017	18.6663		325	12.2896	11.0091
	323	0.135156	-0.533934		324	3.57324	3.14601						325	14.2289	13.9513		325	18.9213	18.6359		326	12.1412	10.9423
	324	0.0882812	-0.549384		325	3.48145	3.13121						327	14.2445	13.9281		326	18.9174	18.6055		327	11.9479	10.8756
	325	-0.0738282	-0.564834		326	3.65723	3.1164						328	14.1664	13.9048		327	18.7885	18.575		328	11.9654	10.8088
	326	-0.155859	-0.580284		327	3.56738	3.1016						329	14.1	13.8816		328	18.4389	18.5446		329	12.2135	10.7421
	328	0.219141	-0.595733		328	3.58301	3.08679						330	14.1898	13.8584		329	18.5365	18.5142		330	12.2916	10.6753
	329	-0.173438	-0.611183		329	3.5127	3.07199						331	13.7133	13.8351		330	18.8959	18.4838		332	12.1607	10.6086
	330	0.201562	-0.626633		330	3.69824	3.05718						332	13.8461	13.8119		331	18.6674	18.4533		333	12.0807	10.5418
	331	-0.198828	-0.642083		332	3.53223	3.04238						333	13.8031	13.7887		332	18.7123	18.4229		334	12.2408	10.4751
	332	-0.146094	-0.657533		333	3.41309	3.02757						334	13.7113	13.7654		333	18.6361	18.3925		335	12.6275	10.4083
	333	-0.415625	-0.672982		334	3.21387	3.01277						335	14.0609	13.7422		335	18.683	18.3621		336	12.3072	10.3416
	334	-0.378516	-0.688432		335	3.58301	2.99796						336	14.102	13.719		336	18.4154	18.3317		337	12.3287	10.2748
	335	-0.0210938	-0.703882		336	3.56152	2.98316						338	13.8422	13.6957		337	18.7943	18.3012		338	12.0943	10.2081
	336	-0.183203	-0.719332		337	3.59473	2.96835						339	14.0102	13.6725		338	18.6928	18.2708		339	12.233	10.1413
	337	-0.0582032	-0.734782		338	3.58105	2.95355						340	13.3246	13.6493		339	18.7689	18.2404		340	12.0631	10.0746
	338	-0.284766	-0.750231		339	3.65137	2.93874						341	13.5043	13.626		340	18.349	18.21		341	11.8873	10.0078
	340	-0.472266	-0.765681		340	3.00488	2.92394						342	13.4633	13.6028		341	18.2533	18.1795		343	12.2877	9.94108
	341	-0.597266	-0.781131		341	2.9873	2.90913						343	13.5316	13.5796		342	18.3959	18.1491		344	12.2701	9.87434
	342	-0.0660157	-0.796581		343	3.29199	2.89433						344	13.6645	13.5563		343	18.3822	18.1187		345	12.1529	9.80759
	343	-0.0464844	-0.812031		344	3.15723	2.87952						345	13.432	13.5331		344	18.2494	18.0883		346	12.0592	9.74084
	344	-0.275	-0.82748		345	3.21777	2.86472						346	13.0707	13.5098		346	17.9838	18.0579		347	11.8307	9.67409
	345	-0.151953	-0.84293		346	3.11621	2.84991						348	13.2992	13.4866		347	18.2963	18.0274		348	12.0006	9.60734
	346	-0.468359	-0.85838		347	3.19043	2.8351						349	13.1098	13.4634		348	18.183	17.997		349	12.1178	9.54059
	347	-0.396094	-0.87383		348	3.08691	2.8203						350	13.1996	13.4401		349	18.2865	17.9666		350	12.0318	9.47385
	348	-0.49375	-0.88928		349	3.06152	2.80549						351	13.3773	13.4169		350	18.3568	17.9362		351	11.9088	9.4071
	349	-0.142188	-0.904729		350	2.9248	2.79069						352	13.4633	13.3937		351	18.5932	17.9057		353	12.2154	9.34035
	351	-0.101172	-0.920179		351	3.06934	2.77588						353	13.3891	13.3704		352	18.9682	17.8753		354	11.9693	9.2736
	352	0.0785156	-0.935629		352	3.22949	2.76108						354	12.9652	13.3472		353	18.8842	17.8449		355	12.2682	9.20685
	353	-0.251563	-0.951079		353	3.14551	2.74627						355	13.1781	13.324		354	18.5678	17.8145		356	11.9869	9.1401
	354	-0.316016	-0.966529		355	2.90723	2.73147						356	13.182	13.3007		355	18.3705	17.784		357	11.776	9.07335
	355	-0.429297	-0.981978		356	2.8291	2.71666						357	12.9164	13.2775		357	18.2689	17.7536		358	11.8951	9.00661
	356	-0.355078	-0.997428		357	2.80566	2.70186						359	12.6586	13.2543		358	18.1791	17.7232		359	12.1061	8.93986
	357	-0.745703	-1.01288		358	2.73535	2.68705						360	12.8617	13.231		359	18.101	17.6928		360	12.0592	8.87311
	358	-0.798438	-1.02833		359	2.58887	2.67225						361	13.0883	13.2078		360	18.1986	17.6624		361	12.0553	8.80636
	359	-0.696875	-1.04378		360	2.87012	2.65744						362	13.3324	13.1846		361	18.558	17.6319		363	12.2135	8.73961
	360	-0.573828	-1.05923		361	2.93457	2.64264						363	13.2758	13.1613		362	18.6322	17.6015		364	12.7682	8.67286
	362	-0.265234	-1.07468		362	3.30957	2.62783						364	13.8109	13.1381		363	18.5678	17.5711		365	12.6197	8.60612
	363	-0.353125	-1.09013		363	3.15137	2.61303						365	13.7777	13.1148		364	19.1713	17.5407		366	12.5592	8.53937
	364	0.297266	-1.10558		364	3.50488	2.59822						366	13.4652	13.0916		365	19.1166	17.5102		367	12.9244	8.47262
	365	0.324609	-1.12103		366	3.35645	2.58342						367	13.8012	13.0684		366	18.9525	17.4798		368	12.5025	8.40587
	366	0.320703	-1.13648		367	3.41309	2.56861						369	13.5082	13.0451		368	18.9936	17.4494		369	12.6998	8.33912
	367	0.592187	-1.15193		368	3.17676	2.55381						370	13.6742	13.0219		369	19.1674	17.419		370	12.7447	8.27237
	368	0.084375	-1.16738		369	2.83105	2.539						371	13.9457	12.9987		370	19.5268	17.3886		371	12.7076	8.20562
	369	0.289453	-1.18283		370	3.3252	2.52419						372	13.6605	12.9754		371	19.7201	17.3581		372	12.7643	8.13888
	370	0.180078	-1.19828		371	3.17285	2.50939						373	13.8578	12.9522		372	19.3939	17.3277		374	12.4283	8.07213
	371	0.658594	-1.21373		372	3.15723	2.49458						374	13.9027	12.929		373	19.1225	17.2973		375	12.733	8.00538
	372	0.297266	-1.22918		373	3.30957	2.47978						375	14.0355	12.9057		374	19.2318	17.2669		376	12.5436	7.93863
	374	0.275781	-1.24463		374	3.03223	2.46497						376	13.893	12.8825		375	19.2865	17.2364		377	13.0299	7.87188
	375	0.379297	-1.26007		375	3.14355	2.45017						377	14.1176	12.8593		376	18.976	17.206		378	12.6197	7.80513
	376	0.182031	-1.27552		377	3.40527	2.43536						378	13.5805	12.836		377	19.06	17.1756		379	12.651	7.73839
	377	0.861719	-1.29097		378	3.19824	2.42056						380	12.9301	12.8128		379	18.5502	17.1452		380	12.7701	7.67164
	378	-0.0269532	-1.30642		379	3.30566	2.40575						381	12.8285	12.7896		380	18.3256	17.1148		381	13.1158	7.60489
	379	-0.146094	-1.32187		380	3.11816	2.39095						382	13.0531	12.7663		381	18.5971	17.0843		382	13.3736	7.53814
	380	-0.15	-1.33732		381	3.11035	2.37614						383	13.3109	12.7431		382	18.7162	17.0539		384	13.3189	7.47139
	381	-0.173437	-1.35277		382	3.12207	2.36134						384	12.8949	12.7198		383	18.5482	17.0235		385	13.0455	7.40464
	382	-0.230078	-1.36822		383	3.24121	2.34653						385	13.3656	12.6966		384	18.1986	16.9931		386	13.3639	7.33789
	383	0.0277344	-1.38367		384	3.17676	2.33173						386	13.5258	12.6734		385	18.2455	16.9626		387	12.6471	7.27115
	385	-0.366797	-1.39912		385	3.0791	2.31692						387	13.2348	12.6501		386	18.4018	16.9322		388	12.4596	7.2044
	386	0.295313	-1.41457		386	3.47949	2.30212						388	13.3383	12.6269		387	18.5502	16.9018		389	12.2955	7.13765
	387	-0.05625	-1.43002		388	3.40723	2.28731						390	13.5316	12.6037		388	18.4604	16.8714		390	12.5299	7.0709
	388	-0.276953	-1.44547		389	3.37402	2.27251						391	13.2562	12.5804		390	18.6498	16.841		391	12.3971	7.00415
	389	-0.0113281	-1.46092		390	3.32129	2.2577						392	13.0629	12.5572		391	18.3119	16.8105		392	12.0221	6.9374
	390	-0.0542969	-1.47637		391	3.24121	2.2429						393	13.3285	12.534		392	18.0775	16.7801		393	12.3326	6.87066
	391	-0.163672	-1.49182		392	2.98535	2.22809						394	13.1762	12.5107		393	18.3803	16.7497		395	11.8072	6.80391
	392	-0.292578	-1.50727		393	2.94043	2.21328						395	12.9809	12.4875		394	18.2982	16.7193		396	12.1471	6.73716
	393	-0.316016	-1.52272		394	2.83887	2.19848						396	13.0805	12.4643		395	17.8725	16.6888		397	11.7682	6.67041
	394	-0.249609	-1.53817		395	2.50684	2.18367						397	13.1059	12.441		396	18.1381	16.6584		398	12.1002	6.60366
	396	-0.280859	-1.55362		396	2.9873	2.16887						398	13.0883	12.4178		397	17.9604	16.628		399	12.3756	6.53691
	397	-0.444922	-1.56907		397	2.5459	2.15406						399	13.2816	12.3946		398	18.2514	16.5976		400	12.1061	6.47016
	398	-0.208594	-1.58452		399	3.19238	2.13926						401	13.309	12.3713		399	18.5346	16.5672
	399	-0.269141	-1.59997		400	3.05957	2.12445										401	18.4408	16.5367
	400	-0.302344	-1.61542
Figure 5c
	K3 KRASGDP
	Response Units (X)	12.5 nM (Y)	12.5 nM FIT (Y)		Response Units (X)	25 nM (Y)	25 nM FIT (Y)		Response Units (X)	50 nM (Y)	50 nM FIT (Y)		Response Units (X)	100 nM (Y)	100 nM FIT (Y)		Response Units (X)	200 nM (Y)	200 nM FIT (Y)		Response Units (X)	400 nM (Y)	400 nM FIT (Y)
	-21	-0.382378	0.114184		-13	0.092882	0.166481		-22	-0.45638	-0.15933		-18	-0.0434028	-0.385426		-21	-0.810764	-1.00076		-24	0.13954	-2.62453
	-20	0.0453559	0.108202		-12	0.0577257	0.145813		-21	-0.645833	-0.151248		-17	-0.269965	-0.362011		-20	-0.480686	-0.948414		-23	0.481337	-2.50314
	-19	-0.347222	0.10222		-10	-0.20204	0.125145		-20	-0.204427	-0.143167		-16	-0.277778	-0.338597		-19	-0.580295	-0.896065		-22	-0.00499	-2.38175
	-18	-0.0796441	0.096238		-8	0.143663	0.104477		-18	-0.475911	-0.135086		-15	-0.22895	-0.315183		-18	-0.717014	-0.843715		-21	-0.32921	-2.26037
	-17	-0.0483941	0.090256		-7	-0.0594618	0.0838095		-17	-0.190755	-0.127005		-14	-0.359809	-0.291768		-17	-0.711154	-0.791366		-19	-0.0870225	-2.13898
	-15	0.0961372	0.084274		-5	-0.186415	0.0631416		-16	0.113932	-0.118924		-13	-0.394965	-0.268354		-16	-0.334201	-0.739017		-18	-0.0928819	-2.01759
	-14	0.0863715	0.0782921		-3	-0.20204	0.0424737		-15	0.00846	-0.110842		-11	0.108941	-0.244939		-14	-0.369358	-0.686667		-17	-0.350694	-1.8962
	-13	0.0355903	0.0723101		-2	-0.135634	0.0218058		-14	-0.184896	-0.102761		-10	-0.111762	-0.221525		-13	-0.371311	-0.634318		-16	-0.147569	-1.77481
	-12	-0.130425	0.0663281		0	-1.96766	0.00114		-13	-0.171224	-0.0946798		-9	-0.031684	-0.198111		-12	0.0525174	-0.581969		-15	-0.241319	-1.65342
	-11	0.0101997	0.0603462		2	5.61632	9.40551		-12	-0.0774739	-0.0865986		-8	0.0601129	-0.174696		-11	0.282986	-0.529619		-14	-0.155382	-1.53203
	-10	0.0961372	0.0543642		3	8.39366	9.92249		-11	-0.00521	-0.0785173		-7	-0.0297309	-0.151282		-10	-0.140842	-0.47727		-13	-0.153429	-1.41064
	-9	-0.14605	0.0483822		5	5.88585	10.4203		-10	-0.0423177	-0.0704361		-6	0.269097	-0.127868		-9	0.062283	-0.424921		-12	0.176649	-1.28925
	-8	0.246528	0.0424003		7	6.90734	10.8995		-9	0.0729167	-0.0623549		-5	-0.094184	-0.104453		-8	0.204861	-0.372571		-11	0.215712	-1.16786
	-7	0.0101997	0.0364183		8	7.86241	11.361		-7	0.0690104	-0.0542737		-4	0.204644	-0.0810388		-7	0.144314	-0.320222		-10	0.237196	-1.04648
	-6	0.16059	0.0304363		10	8.36437	11.8052		-6	0.217448	-0.0461924		-3	-0.047309	-0.0576244		-6	-0.172092	-0.267873		-8	0.0575087	-0.925087
	-4	0.242622	0.0244544		12	9.02062	12.2328		-5	-0.114583	-0.0381112		-2	-0.332465	-0.03421		-5	-0.062717	-0.215523		-7	-0.227648	-0.803698
	-3	-0.241753	0.0184724		13	9.77062	12.6443		-4	0.203776	-0.03003		-1	-2.77582	-0.0107956		-3	0.236111	-0.163174		-6	-0.0303819	-0.682309
	-2	0.0883247	0.0124904		15	10.8214	13.0405		-3	-0.304036	-0.0219487		1	-1.15278	20.415		-2	-0.105686	-0.110825		-5	-0.270616	-0.56092
	-1	-0.0737847	0.00651		17	11.6026	13.4218		-2	0.768229	-0.0138675		2	11.1832	21.8775		-1	-2.50022	-0.0584753		-4	0.399306	-0.439531
	0	0.209418	0.000526		18	12.2569	13.7887		-1	0.313151	-0.00579		3	16.4957	23.2935		0	-5.32834	-0.00613		-3	0.112196	-0.318142
	1	0.133247	5.19962		20	12.6632	14.1418		0	-0.733724	16.8486		4	17.5035	24.6645		1	3.33767	26.1696		-2	0.125868	-0.196753
	2	0.807075	5.3747		22	13.6456	14.4815		1	8.9069	17.5934		5	20.0152	25.992		2	18.8533	29.0363		-1	-0.587023	-0.0753638
	3	-1.08941	5.54575		23	13.9737	14.8084		3	14.8737	18.3185		6	22.6617	27.2773		3	26.7732	31.779		0	-4.37218	34.2067
	4	-3.33746	5.71287		25	14.8917	15.1228		4	13.5534	19.0244		7	25.3375	28.5219		4	30.1814	34.4033		2	21.6767	39.9358
	5	-0.52105	5.87614		27	16.0753	15.4253		5	14.1725	19.7117		8	28.3531	29.7271		5	33.8377	36.9143		3	36.0009	45.2881
	7	1.33247	6.03565		28	16.298	15.7162		6	15.778	20.3807		9	30.3765	30.894		6	37.826	39.3171		4	42.6161	50.2889
	8	1.99653	6.19148		30	16.1085	15.9961		7	17.6432	21.0321		10	31.6441	32.0241		8	45.2342	41.6163		5	49.4188	54.9619
	9	2.34028	6.34371		32	16.7608	16.2652		8	19.7585	21.6662		12	34.2554	33.1184		9	47.8748	43.8166		6	55.1493	59.3291
	10	2.93207	6.49243		33	17.1476	16.5239		9	20.8991	22.2836		13	35.6773	34.1781		10	49.7322	45.9223		7	60.0399	63.4111
	11	3.3559	6.63771		35	16.6925	16.7727		10	21.5592	22.8847		14	36.7886	35.2043		11	51.9295	47.9376		8	65.1356	67.2269
	12	3.68793	6.77963		37	17.7179	17.0118		11	22.2077	23.4699		15	38.48	36.1981		12	53.658	49.8664		9	69.0849	70.7945
	13	4.33442	6.91825		38	17.7003	17.2417		12	22.8034	24.0397		16	39.4429	37.1606		13	55.6775	51.7127		10	71.8524	74.1306
	14	4.84418	7.05367		40	18.0343	17.4626		14	23.9362	24.5945		17	41.4449	38.0927		14	57.5584	53.4799		11	74.413	77.2506
	15	5.36567	7.18594		42	18.4034	17.6749		15	25.1608	25.1346		18	42.7437	38.9955		15	59.3357	55.1716		13	78.995	80.1692
	16	5.3227	7.31514		43	18.7023	17.8788		16	25.5768	25.6605		19	43.5816	39.8699		16	60.574	56.7911		14	81.1024	82.8999
	18	6.22114	7.44133		45	19.1476	18.0748		17	26.9147	26.1725		20	44.4703	40.7168		17	62.1267	58.3416		15	83.5145	85.4552
	19	6.35786	7.56459		47	18.8937	18.263		18	27.86	26.671		21	45.0933	41.5371		19	64.9998	59.8261		16	85.7118	87.8471
	20	6.44379	7.68497		48	19.1476	18.4438		19	28.487	27.1564		22	45.5679	42.3316		20	66.6326	61.2476		17	87.5263	90.0863
	21	6.81098	7.80254		50	19.5655	18.6173		20	29.2135	27.6291		24	46.8746	43.1013		21	67.7498	62.6088		18	89.6923	92.1833
	22	7.60395	7.91737		52	19.5226	18.7839		21	29.4792	28.0893		25	47.5953	43.8468		22	68.4607	63.9123		19	91.4559	94.1475
	23	7.80707	8.02951		53	19.6612	18.9439		22	30.1979	28.5374		26	48.1695	44.569		23	69.2967	65.1607		20	92.9911	95.988
	24	8.26411	8.13903		55	20.2413	19.0974		24	30.0241	28.9737		27	49.1773	45.2686		24	70.1599	66.3565		21	94.4892	97.7129
	25	8.102	8.24598		57	20.1398	19.2446		25	30.6393	29.3985		28	49.4644	45.9464		25	70.7127	67.5019		23	97.5048	99.3301
	26	8.08051	8.35042		58	19.964	19.3859		26	31.2214	29.8123		29	49.7925	46.6031		26	71.3084	68.5992		24	98.9579	100.847
	27	8.35981	8.4524		60	20.2159	19.5214		27	32.0885	30.2151		30	50.3472	47.2393		27	72.2693	69.6505		25	100.12	102.27
	29	7.14497	8.55199		62	20.6534	19.6513		28	32.0671	30.6074		31	51.1148	47.8557		28	72.3904	70.6577		26	101.411	103.605
	30	6.78364	8.64922		63	20.4132	19.7759		29	32.1823	30.9894		32	51.7613	48.4529		30	73.5799	71.623		27	102.716	104.859
	31	7.4184	8.74417		65	20.4112	19.8952		30	32.4206	31.3614		33	52.396	49.0316		31	74.7166	72.548		28	103.634	106.037
	32	7.73676	8.83687		67	20.7394	20.0096		31	33.2448	31.7237		34	52.9371	49.5924		32	75.4178	73.4346		29	104.725	107.144
	33	8.102	8.92738		68	20.8956	20.1191		32	33.8132	32.0765		36	54.4312	50.1358		33	76.2205	74.2845		30	105.528	108.184
	34	8.60981	9.01574		70	20.8624	20.224		33	34.2878	32.42		37	54.775	50.6624		34	76.9666	75.0992		31	106.464	109.163
	35	9.11567	9.102		72	20.8331	20.3244		35	35.1901	32.7546		38	55.066	51.1728		35	77.7459	75.8804		32	107.179	110.085
	36	9.42817	9.18622		73	21.1085	20.4204		36	35.8229	33.0804		39	55.3687	51.6674		36	78.5174	76.6294		34	109.058	110.952
	37	9.80317	9.26843		75	21.2589	20.5123		37	36.3424	33.3978		40	55.7242	52.1468		37	79.2693	77.3478		35	109.636	111.769
	38	9.72114	9.34868		77	21.4191	20.6002		38	36.5124	33.7068		41	55.8863	52.6115		38	79.4666	78.0369		36	110.255	112.54
	40	9.98676	9.42701		78	21.712	20.6842		39	36.7096	34.0078		42	56.5484	53.0619		39	79.7049	78.6979		37	110.849	113.267
	41	9.90082	9.50347		80	21.3741	20.7645		40	36.944	34.301		43	56.5875	53.4986		41	80.5603	79.3321		38	111.552	113.953
	42	10.1137	9.57809		82	21.3448	20.8412		41	37.0143	34.5865		44	57.2496	53.9218		42	81.0037	79.9407		39	112.175	114.602
	43	10.143	9.65093		83	21.2452	20.9144		42	37.1471	34.8647		45	57.0992	54.3322		43	81.3982	80.5248		40	112.587	115.215
	44	10.3481	9.72201		85	21.7394	20.9842		43	37.3385	35.1355		47	58.0679	54.7301		44	81.867	81.0855		41	113.419	115.795
	45	10.3872	9.79138		87	21.6515	21.0508		45	38.1374	35.3994		48	58.3433	55.1158		45	82.3748	81.6238		42	114.134	116.344
	46	10.4985	9.85907		88	21.6964	21.1143		46	38.362	35.6564		49	58.1773	55.4899		46	82.7674	82.1407		44	115.579	116.864
	47	10.77	9.92513		90	21.6866	21.1748		47	38.5163	35.9068		50	58.439	55.8526		47	83.4197	82.6372		45	116.403	117.358
	48	10.8911	9.98958		92	21.3683	21.2324		48	38.7878	36.1506		51	58.6382	56.2044		48	83.5935	83.1141		46	116.813	117.826
	49	10.7446	10.0525		93	21.5577	21.2872		49	38.778	36.3882		52	58.7418	56.5456		49	83.7146	83.5723		47	117.64	118.271
	51	10.7133	10.1138		95	21.6827	21.3393		50	39.0456	36.6196		53	59.2339	56.8765		50	83.9685	84.0126		48	118.159	118.695
	52	10.6079	10.1737		97	21.8976	21.3888		51	38.8092	36.845		54	59.2457	57.1975		52	84.367	84.4358		49	118.224	119.098
	53	10.8305	10.2321		98	21.5499	21.4358		52	38.946	37.0646		55	59.5972	57.5088		53	85.0369	84.8427		50	118.714	119.482
	54	11.0063	10.2891		100	21.4913	21.4803		53	38.8796	37.2786		56	59.3296	57.8109		54	85.2615	85.234		51	119.075	119.849
	55	10.895	10.3446		102	21.837	21.5226		54	39.4655	37.487		57	59.4878	58.1039		55	85.4373	85.6104		52	119.751	120.199
	56	10.9243	10.3988		103	21.6358	21.5626		56	39.5163	37.6901		59	59.7964	58.3883		56	85.6814	85.9725		53	120.145	120.534
	57	10.9594	10.4517		105	21.1398	21.6004		57	39.7018	37.888		60	59.9058	58.6642		57	85.9295	86.3209		55	121.354	120.854
	58	11.0395	10.5032		107	21.5636	21.6362		58	39.7272	38.0808		61	60.2164	58.932		58	86.2068	86.6564		56	121.759	121.161
	59	11.2036	10.5535		108	21.3136	21.6699		59	39.7428	38.2686		62	60.73	59.1918		59	86.6482	86.9793		57	122.243	121.456
	60	10.9711	10.6025		110	21.5187	21.7017		60	40.1374	38.4517		63	60.6128	59.4441		60	87.0135	87.2904		58	122.558	121.739
	62	11.2289	10.6503		112	21.7355	21.7316		61	40.4089	38.63		64	60.8589	59.6889		61	87.3924	87.59		59	122.788	122.011
	63	11.1977	10.697		113	21.3605	21.7597		62	40.4772	38.8038		65	60.7242	59.9266		62	87.5056	87.8788		60	123.317	122.273
	64	11.393	10.7424		115	21.5187	21.7861		63	40.7663	38.9732		66	60.6968	60.1573		64	88.1404	88.1571		61	123.839	122.525
	65	11.3051	10.7867		117	21.5577	21.8108		64	41.11	39.1382		67	60.941	60.3814		65	88.0291	88.4255		62	124.374	122.769
	66	11.3188	10.8299		118	21.3097	21.8338		66	41.0221	39.299		68	61.3121	60.599		66	88.3572	88.6844		63	124.552	123.004
	67	11.6235	10.8719		120	21.212	21.8553		67	41.0436	39.4558		69	61.5582	60.8103		67	88.6267	88.9342		65	125.317	123.232
	68	11.7973	10.913		122	21.4601	21.8753		68	41.2448	39.6086		71	61.8726	61.0156		68	88.9178	89.1753		66	125.774	123.453
	69	11.7426	10.9529		123	21.4894	21.8939		69	41.0983	39.7575		72	61.9468	61.2149		69	89.158	89.408		67	126.118	123.667
	70	11.8579	10.9919		125	21.7901	21.911		70	41.0085	39.9026		73	62.3375	61.4086		70	89.2556	89.6329		68	126.468	123.875
	71	12.1391	11.0298		127	22.0577	21.9268		71	41.8327	40.0441		74	62.1773	61.5968		71	89.8064	89.8501		69	126.907	124.077
	73	11.9868	11.0668		128	21.6378	21.9413		72	41.2702	40.182		75	62.5269	61.7797		72	89.6111	90.0601		70	127.141	124.273
	74	11.9536	11.1028		130	21.7023	21.9546		73	41.7721	40.3164		76	62.6851	61.9574		73	90.3455	90.2631		71	127.724	124.465
	75	11.8422	11.1379		132	21.339	21.9666		74	41.5397	40.4474		77	62.6949	62.1301		75	90.5096	90.4595		72	128.063	124.652
	76	11.7914	11.1721		133	21.6339	21.9774		75	41.6784	40.5752		78	63.1382	62.298		76	91.0349	90.6496		73	128.546	124.834
	77	11.8286	11.2054		135	21.6398	21.9872		77	41.9596	40.6997		79	63.1265	62.4612		77	91.0076	90.8336		74	128.573	125.012
	78	11.9965	11.2378		137	21.5499	21.9958		78	41.8424	40.8212		80	63.1148	62.6199		78	91.3084	91.0118		76	129.304	125.187
	79	12.0336	11.2693		138	21.462	22.0034		79	41.9342	40.9396		82	63.0035	62.7743		79	91.7342	91.1844		77	129.647	125.358
	80	11.7758	11.3001		140	21.6378	22.01		80	41.8737	41.055		83	62.9937	62.9244		80	91.6365	91.3518		78	130.224	125.525
	81	11.7133	11.33		142	21.5558	22.0156		81	41.4948	41.1676		84	63.4293	63.0704		81	91.3513	91.5141		79	130.559	125.69
	82	11.6704	11.3591		143	21.3097	22.0203		82	41.6725	41.2774		85	63.1734	63.2125		82	91.6873	91.6715		80	130.686	125.851
	84	12.1664	11.3874		145	21.6925	22.0241		83	41.9206	41.3844		86	63.5523	63.3507		83	91.7771	91.8243		81	130.405	126.01
	85	12.2934	11.415		147	21.6632	22.027		84	42.4264	41.4888		87	63.8668	63.4853		84	92.1717	91.9727		82	130.548	126.167
	86	12.0141	11.4418		148	21.7941	22.0291		85	42.1745	41.5907		88	63.9585	63.6162		86	92.0506	92.1169		83	130.509	126.321
	87	12.0258	11.4679		150	21.5421	22.0303		87	42.112	41.69		89	64.0035	63.7437		87	92.2888	92.257		84	131.026	126.472
	88	11.9672	11.4932		152	21.8409	22.0308		88	42.1589	41.7869		90	64.023	63.8678		88	92.7361	92.3933		86	130.784	126.622
	89	11.5122	11.5179		153	22.0401	22.0305		89	41.8132	41.8814		91	63.8179	63.9886		89	92.449	92.5258		87	131.003	126.77
	90	11.7817	11.5419		155	22.0323	22.0295		90	42.1315	41.9735		92	64.0582	64.1063		90	92.6111	92.6549		88	131.093	126.916
	91	11.7524	11.5652		157	21.6554	22.0278		91	42.026	42.0635		94	64.4527	64.221		91	92.8728	92.7805		89	131.099	127.061
	92	11.6157	11.5879		158	21.8644	22.0254		92	42.3483	42.1512		95	64.3531	64.3327		92	92.949	92.903		90	131.333	127.203
	93	11.6059	11.61		160	22.0401	22.0223		93	42.1296	42.2368		96	64.2847	64.4415		93	93.0193	93.0223		91	131.403	127.345
	95	11.6176	11.6314		162	21.8702	22.0186		94	42.3561	42.3204		97	64.2359	64.5476		94	93.0271	93.1387		92	131.44	127.485
	96	11.8247	11.6522		163	21.6808	22.0144		95	42.3229	42.4019		98	64.1793	64.651		95	93.2556	93.2523		93	131.452	127.624
	97	12.0336	11.6724		165	21.8097	22.0095		96	42.2428	42.4815		99	64.064	64.7519		97	93.5486	93.3631		94	131.415	127.761
	98	11.6352	11.6921		167	22.4816	22.0041		98	42.0905	42.5591		100	64.0191	64.8502		98	93.326	93.4714		95	131.583	127.898
	99	11.7524	11.7111		168	22.2608	21.9981		99	42.196	42.6349		101	64.316	64.9461		99	93.2576	93.5773		97	131.702	128.034
	100	11.7114	11.7296		170	21.3116	21.9916		100	42.3874	42.7088		102	64.1441	65.0397		100	93.2576	93.6807		98	131.681	128.168
	101	11.7661	11.7476		172	21.5265	21.9846		101	42.36	42.7811		103	64.5582	65.131		101	93.4471	93.782		99	131.919	128.302
	102	11.8286	11.765		173	21.0284	21.9771		102	42.2526	42.8515		104	64.0523	65.2201		102	93.3767	93.881		100	131.753	128.435
	103	12.0082	11.7819		175	20.9757	21.9691		103	42.3581	42.9204		106	63.9488	65.3071		103	93.9666	93.9781		101	132.013	128.567
	104	11.4438	11.7983		177	21.4444	21.9607		104	41.9382	42.9876		107	64.1148	65.3921		104	93.576	94.0731		102	131.593	128.698
	106	11.5239	11.8142		178	20.8312	21.9518		105	42.1784	43.0532		108	64.0796	65.475		105	93.3377	94.1663		103	132.015	128.829
	107	11.8481	11.8296		180	15.4698	13.0361		106	42.1979	43.1172		109	64.2007	65.5561		106	93.2928	94.2577		104	131.667	128.959
	108	11.6821	11.8446		182	20.4952	12.5378		108	42.3815	43.1798		110	64.4195	65.6352		108	93.5916	94.3473		105	131.743	129.089
	109	11.5961	11.8591		183	18.9269	12.0543		109	42.2253	43.2409		111	64.6793	65.7126		109	93.7556	94.4353		107	131.528	129.218
	110	12.1	11.8731		185	17.5323	11.5854		110	42.8542	43.3006		112	64.6695	65.7882		110	94.1541	94.5218		108	131.688	129.346
	111	12.1782	11.8867		187	15.7335	11.1305		111	42.987	43.3589		113	64.3453	65.8622		111	94.1463	94.6067		109	131.624	129.474
	112	12.1567	11.8998		188	15.0987	10.6891		112	42.9206	43.4159		114	64.4918	65.9345		112	94.3689	94.6902		110	132.02	129.601
	113	11.8149	11.9125		190	13.5187	10.261		113	42.4811	43.4716		115	64.5035	66.0052		113	93.9119	94.7723		111	132.225	129.729
	114	11.9633	11.9248		192	12.2667	9.84555		114	42.9674	43.526		116	64.689	66.0744		114	94.117	94.8532		112	132.175	129.855
	115	11.9106	11.9367		193	11.6573	9.44248		115	42.7038	43.5791		118	64.3726	66.1421		115	94.156	94.9327		113	131.878	129.982
	117	11.9067	11.9482		195	10.755	9.05137		116	42.9831	43.6311		119	64.396	66.2084		116	94.406	95.0111		114	132.118	130.108
	118	12.0395	11.9593		197	10.1026	8.67186		117	42.9401	43.6818		120	64.1636	66.2733		117	94.0232	95.0883		115	131.96	130.233
	119	12.2446	11.9701		198	9.4796	8.30358		119	42.6686	43.7315		121	64.439	66.3369		119	94.0955	95.1644		116	131.831	130.359
	120	11.7954	11.9804		200	8.53234	7.94617		120	42.4284	43.78		122	64.5992	66.3991		120	94.1619	95.2395		118	131.792	130.484
	121	11.9457	11.9904		202	8.02648	7.5993		121	42.6022	43.8274		123	64.7261	66.4601		121	94.2674	95.3136		119	131.841	130.609
	122	11.6274	12		203	7.59874	7.26263		122	42.6198	43.8738		124	64.605	66.5199		122	94.5486	95.3867		120	131.477	130.734
	123	11.768	12.0093		205	7.28819	6.93586		123	43.0182	43.9191		125	64.7203	66.5785		123	94.6873	95.4589		121	131.542	130.858
	124	11.5903	12.0183		207	6.58116	6.61866		124	43.0807	43.9635		126	64.896	66.636		124	95.1678	95.5303		122	131.511	130.982
	125	11.5786	12.0269		208	6.22374	6.31074		125	42.8053	44.0069		127	64.6968	66.6924		125	95.1717	95.6008		123	131.567	131.106
	126	12.0844	12.0352		210	5.58116	6.01181		126	43.0339	44.0493		129	64.6207	66.7477		126	95.5916	95.6705		124	131.835	131.23
	128	11.8969	12.0432		212	4.8839	5.72158		127	43.1432	44.0908		130	64.8843	66.802		127	95.5564	95.7394		125	131.622	131.354
	129	11.6411	12.0509		213	4.94054	5.43979		129	42.8464	44.1315		131	65.0191	66.8553		128	95.3494	95.8076		126	132.073	131.478
	130	11.9829	12.0582		215	4.40148	5.16617		130	42.9401	44.1712		132	65.0562	66.9076		129	95.0603	95.8751		128	131.727	131.601
	131	12.1918	12.0653		217	3.69835	4.90047		131	43.2331	44.2101		133	65.0699	66.959		131	95.2127	95.9419		129	131.686	131.724
	132	12.1332	12.0721		218	3.68663	4.64243		132	42.9733	44.2482		134	65.0132	67.0095		132	95.0545	96.0081		130	131.526	131.847
	133	12.0571	12.0786		220	3.00499	4.39182		133	42.9733	44.2855		135	65.0035	67.0591		133	94.9783	96.0737		131	131.628	131.97
	134	11.9555	12.0848		222	2.86827	4.1484		134	43.2331	44.322		136	65.1246	67.1079		134	95.0369	96.1387		132	131.595	132.093
	135	12.1684	12.0907		223	2.48155	3.91196		135	43.1921	44.3577		137	65.1812	67.1558		135	95.0388	96.2032		133	131.583	132.216
	136	12.2524	12.0964		225	2.27062	3.68226		136	43.1374	44.3927		138	64.9878	67.203		136	95.0154	96.2671		134	131.569	132.339
	137	12.0454	12.1018		227	1.86046	3.45911		137	42.8385	44.427		139	64.9429	67.2494		137	94.7654	96.3305		135	131.755	132.462
	139	12.2778	12.107		228	1.95421	3.24229		138	43.0573	44.4606		141	65.3179	67.295		138	94.9705	96.3934		136	131.895	132.584
	140	12.1586	12.1119		230	1.40148	3.03161		140	43.3073	44.4935		142	65.191	67.34		139	95.3377	96.4559		137	131.511	132.707
	141	12.2329	12.1166		232	1.41124	2.82687		141	43.2311	44.5257		143	65.316	67.3842		140	95.492	96.5179		139	131.413	132.829
	142	12.1508	12.121		233	1.49523	2.6279		142	43.3014	44.5573		144	65.3082	67.4278		142	95.6873	96.5795		140	131.622	132.951
	143	11.9106	12.1252		235	1.36827	2.4345		143	43.2643	44.5883		145	65.189	67.4707		143	95.5271	96.6407		141	131.599	133.074
	144	12.1938	12.1292		237	0.905382	2.24651		144	43.401	44.6186		146	64.9429	67.5129		144	95.7576	96.7015		142	131.755	133.196
	145	12.0571	12.133		238	0.696398	2.06375		145	42.9792	44.6484		147	65.0484	67.5546		145	95.4627	96.7619		143	131.454	133.318
	146	11.9594	12.1365		240	0.633898	1.88607		146	42.7721	44.6775		148	65.1011	67.5957		146	95.4295	96.8219		144	132.011	133.44
	147	11.8442	12.1399		242	0.434679	1.7133		147	43.1706	44.7061		149	65.1968	67.6362		147	95.4041	96.8817		145	131.774	133.562
	148	12.4555	12.143		243	0.04796	1.54529		148	43.3132	44.7342		150	65.3687	67.6762		148	95.8357	96.9411		146	131.622	133.684
	150	12.3012	12.1459		245	0.663194	1.38188		150	42.8835	44.7617		151	65.5269	67.7156		149	95.6931	97.0001		147	131.593	133.806
	151	12.3891	12.1486		247	0.0128038	1.22295		151	42.6569	44.7887		153	65.982	67.7545		150	95.4881	97.0589		149	131.659	133.928
	152	12.5786	12.1512		248	-0.270399	1.06834		152	43.0905	44.8152		154	65.7828	67.7929		151	95.742	97.1174		150	131.565	134.05
	153	12.3676	12.1535		250	-0.123915	0.91792		153	43.0046	44.8412		155	65.8746	67.8308		153	96.2049	97.1757		151	131.436	134.172
	154	12.3149	12.1557		252	-0.0809462	0.771561		154	43.5085	44.8667		156	65.5875	67.8683		154	96.2361	97.2337		152	131.872	134.294
	155	12.2856	12.1577		253	-0.301649	0.629136		155	43.5046	44.8918		157	65.6773	67.9053		155	96.4431	97.2914		153	132.018	134.415
	156	12.1059	12.1595		255	-0.375868	0.49052		156	43.1862	44.9164		158	65.8316	67.9418		156	96.2928	97.3489		154	131.958	134.537
	157	12.2719	12.1611		257	-0.198134	0.355595		157	43.1647	44.9405		159	66.3492	67.978		157	96.0037	97.4061		155	131.903	134.659
	158	12.2055	12.1625		258	-0.0184462	0.224245		158	43.2741	44.9642		160	66.4664	68.0137		158	96.1404	97.4632		156	131.886	134.781
	159	12.1997	12.1638		260	-0.379774	0.0963576		159	43.4714	44.9876		161	66.6578	68.049		159	96.0232	97.52		157	131.737	134.902
	161	12.9614	12.165		262	-0.526259	-0.0281744		161	43.7995	45.0105		162	65.9293	68.084		160	96.2107	97.5767		158	131.931	135.024
	162	12.7563	12.1659		263	-0.578993	-0.149457		162	43.3913	45.033		164	65.521	68.1185		161	96.2869	97.6331		160	132.216	135.146
	163	12.6137	12.1667		265	-0.680555	-0.26759		163	43.1178	45.0551		165	65.4683	68.1527		162	96.4842	97.6894		161	132.298	135.267
	164	12.3129	12.1674		267	-0.53993	-0.382675		164	42.7096	45.0768		166	64.8785	68.1866		164	96.6892	97.7455		162	132.218	135.389
	165	12.4497	12.1679		268	-1.03016	-0.494805		165	42.9421	45.0982		167	64.8101	68.2201		165	96.6873	97.8014		163	132.038	135.51
	166	12.2797	12.1683		270	-1.09266	-0.604073		166	42.1745	45.1192		168	64.6128	68.2533		166	96.6013	97.8572		164	131.724	135.632
	167	11.9692	12.1685		272	-0.586806	-0.710569		167	42.0768	45.1399		169	64.3492	68.2862		167	96.4627	97.9128		165	132.063	135.754
	168	11.0063	12.1686		273	-0.914931	-0.814379		168	41.7878	45.1602		170	64.4351	68.3188		168	95.992	97.9683		166	132.19	135.875
	169	10.4399	12.1686		275	-0.842665	-0.915588		169	41.7155	45.1802		171	64.3375	68.3511		169	95.2752	98.0237		167	132.257	135.997
	170	10.4575	12.1684		277	-0.284071	-1.01428		171	41.8444	45.1999		172	64.9507	68.3831		170	94.99	98.0789		168	131.774	136.118
	172	10.8364	12.1681		278	-0.315321	-1.11052		172	42.3522	45.2193		173	64.9293	68.4148		171	95.0896	98.134		170	131.946	136.24
	173	10.7153	12.1677		280	-0.692274	-1.20441		173	42.4225	45.2384		174	64.8765	68.4462		172	95.7849	98.1889		171	131.681	136.361
	174	10.7856	12.1671		282	-0.961805	-1.296		174	42.3346	45.2572		176	65.646	68.4774		173	95.9138	98.2438		172	132.538	136.483
	175	11.3364	12.1665		283	-0.645399	-1.38537		175	42.8971	45.2757		177	66.1168	68.5083		175	96.5213	98.2985		173	132.737	136.604
	176	12.0844	12.1657		285	-0.582899	-1.47259		176	43.1745	45.2939		178	64.9312	68.539		176	96.5779	98.3532		174	133.061	136.726
	177	11.9164	12.1648		287	-0.594618	-1.55773		177	43.194	45.3118		179	58.3355	68.5695		177	96.8846	98.4077		175	133.63	136.847
	178	11.811	12.1638		288	-0.305556	-1.64086		178	42.8874	45.3295		180	59.5894	68.5997		178	96.0056	98.4621		176	133.653	136.969
	179	11.7036	12.1626		290	0.0831163	-1.72202		179	37.3483	45.347		181	60.4625	48.065		179	87.9119	98.5165		177	133.612	137.09
	180	11.6469	7.05603		292	-0.561415	-1.8013		180	31.6471	28.3997		182	61.8335	47.1769		180	91.0721	74.8282		178	133.319	137.212
	181	14.768	6.88327		293	-1.06923	-1.87874		182	35.9831	27.8433		183	59.4488	46.3076		181	90.2244	73.5078		179	127.522	137.333
	183	13.5707	6.71397		295	-1.35048	-1.95441		183	35.6452	27.2986		184	57.6246	45.4567		182	90.7185	72.2159		181	127.835	105.358
	184	11.4789	6.54806		297	-2.23915	-2.02835		184	35.2233	26.7655		185	55.4878	44.6238		183	87.1892	70.9518		182	127.266	103.697
	185	10.6723	6.38548		298	-2.38563	-2.10063		185	33.8581	26.2436		186	53.9625	43.8087		184	84.4724	69.715		183	122.952	102.072
	186	10.2758	6.22614		300	-1.65516	-2.17129		186	32.569	25.7328		188	50.4195	43.0108		186	79.2478	68.5049		184	119.698	100.484
	187	9.47504	6.06998		302	-1.28016	-2.24039		187	31.6237	25.2328		189	48.525	42.2298		187	76.701	67.3209		185	116.382	98.9322
	188	9.02192	5.91694		303	-1.63759	-2.30797		188	30.3737	24.7434		190	46.9039	41.4655		188	74.2205	66.1626		186	113.145	97.4148
	189	8.83442	5.76695		305	-1.15321	-2.37409		189	29.403	24.2644		191	45.732	40.7174		189	72.033	65.0294		187	109.837	95.9316
	190	8.29536	5.61995		307	-1.21571	-2.43878		190	28.4421	23.7955		192	44.3082	39.9852		190	69.8709	63.9207		188	106.749	94.4819
	191	7.9809	5.47588		308	-1.3661	-2.5021		192	26.8151	23.3366		193	42.9664	39.2686		191	67.9881	62.8361		189	103.862	93.0648
	192	7.70161	5.33467		310	-1.65126	-2.56408		193	25.5319	22.8874		194	41.9507	38.5673		192	66.0232	61.775		191	98.6102	91.6799
	194	7.13129	5.19627		312	-1.25477	-2.62477		194	25.1061	22.4477		195	40.3941	37.8809		193	64.4099	60.737		192	95.9677	90.3264
	195	6.84418	5.06062		313	-1.5204	-2.6842		195	24.362	22.0174		196	39.4625	37.2092		194	62.4685	59.7216		193	93.7274	89.0036
	196	6.64692	4.92766		315	-0.95204	-2.74242		196	23.7389	21.5962		197	38.4781	36.5517		195	61.0701	58.7283		194	92.036	87.7109
	197	6.44965	4.79733		317	-0.905165	-2.79947		197	23.0358	21.184		199	36.3668	35.9084		197	57.8631	57.7567		195	89.9325	86.4476
	198	6.27778	4.66958		318	-0.938368	-2.85538		198	22.3092	20.7805		200	35.5835	35.2788		198	56.6541	56.8063		196	88.0145	85.2133
	199	6.16645	4.54436		320	-1.31532	-2.91019		199	21.6999	20.3856		201	34.8199	34.6626		199	55.2303	55.8767		197	86.2724	84.0072
	200	5.56098	4.42162		322	-1.40126	-2.96393		200	20.9401	19.9991		202	33.9214	34.0597		200	54.2615	54.9675		198	84.5224	82.8288
	201	5.43598	4.30129		323	-1.28212	-3.01663		201	20.3991	19.6208		203	33.1539	33.4697		201	53.2849	54.0781		199	82.9872	81.6775
	202	5.24848	4.18335		325	-1.47157	-3.06833		203	19.4284	19.2506		204	32.271	32.8923		202	51.9978	53.2083		200	81.1434	80.5527
	203	5.07075	4.06772		327	-1.90712	-3.11906		204	18.8171	18.8883		205	31.7144	32.3273		203	51.0955	52.3576		202	78.6005	79.4539
	205	4.52778	3.95437		328	-1.95985	-3.16885		205	18.4518	18.5337		206	30.9898	31.7745		204	49.7928	51.5256		203	77.1688	78.3805
	206	4.33832	3.84325		330	-2.09071	-3.21773		206	17.9186	18.1866		207	30.3941	31.2335		205	49.0388	50.7119		204	75.7626	77.332
	207	4.06879	3.73431		332	-1.84852	-3.26573		207	17.7819	17.847		208	29.8453	30.7042		206	48.1013	49.9162		205	74.6044	76.3079
	208	3.91645	3.6275		333	-2.24892	-3.31287		208	17.3053	17.5146		209	28.9507	30.1863		207	47.1599	49.138		206	73.1649	75.3077
	209	3.33832	3.52279		335	-2.35634	-3.35918		209	16.2917	17.1893		211	27.6128	29.6796		209	45.3318	48.3771		207	71.9501	74.3309
	210	3.40278	3.42013		337	-2.14735	-3.40469		210	16.278	16.8709		212	27.0367	29.1838		210	44.4588	47.633		208	70.8349	73.3769
	211	3.0727	3.31947		338	-2.36806	-3.44942		211	15.9069	16.5594		213	26.6539	28.6987		211	43.2908	46.9054		209	69.4794	72.4454
	212	2.97114	3.22078		340	-2.1454	-3.4934		213	15.237	16.2545		214	25.9781	28.2241		212	42.3338	46.1939		210	68.9188	71.5359
	213	2.84418	3.12401		342	-2.2997	-3.53665		214	14.901	15.9561		215	25.8121	27.7597		213	41.74	45.4983		212	66.9638	70.6478
	214	2.94184	3.02913		343	-2.59267	-3.5792		215	14.6257	15.6641		216	25.3785	27.3054		214	41.2224	44.8182		213	65.8075	69.7807
	216	2.83051	2.93609		345	-2.43056	-3.62106		216	14.5026	15.3784		217	24.9507	26.861		215	40.7068	44.1533		214	65.1376	68.9343
	217	2.44575	2.84486		347	-2.10048	-3.66225		217	13.86	15.0988		218	24.857	26.4263		216	39.99	43.5032		215	64.4677	68.108
	218	2.50825	2.75539		348	-2.32509	-3.70281		218	13.6921	14.8252		219	24.23	26.0009		217	39.0701	42.8677		216	63.4794	67.3015
	219	2.28168	2.66766		350	-2.06142	-3.74274		219	13.3796	14.5575		220	23.4957	25.5849		218	38.6853	42.2464		217	62.7743	66.5144
	220	1.82465	2.58163		352	-2.34657	-3.78207		220	12.8132	14.2955		221	23.3296	25.1779		220	37.2654	41.6391		218	62.1181	65.7462
	221	2.03168	2.49725		353	-2.26063	-3.82081		221	13.151	14.0392		223	22.3453	24.7798		221	36.9881	41.0455		219	61.077	64.9965
	222	1.63715	2.41451		355	-2.57704	-3.85899		222	12.7331	13.7883		224	22.0074	24.3903		222	36.3201	40.4652		220	60.2177	64.265
	223	1.77582	2.33335		357	-2.16884	-3.89662		224	11.7956	13.5429		225	21.7691	24.0094		223	35.8865	39.8981		221	60.0849	63.5512
	224	1.82075	2.25376		358	-2.56532	-3.93372		225	11.7995	13.3028		226	21.2925	23.6369		224	35.2752	39.3438		223	58.5458	62.8549
	225	1.56293	2.1757		360	-2.36806	-3.97031		226	11.8971	13.0678		227	20.9019	23.2725		225	35.1033	38.8021		224	57.9931	62.1756
	227	1.65668	2.09913		362	-2.32899	-4.0064		227	11.6257	12.8379		228	20.7222	22.916		226	34.7967	38.2726		225	57.3856	61.513
	228	1.59223	2.02402		363	-2.00282	-4.042		228	11.4518	12.6129		229	20.5074	22.5675		227	34.4724	37.7553		226	57.0087	60.8668
	229	1.77192	1.95035		365	-2.48134	-4.07714		229	11.2214	12.3928		230	19.9351	22.2266		228	34.1072	37.2497		227	56.6688	60.2365
	230	1.36176	1.87808		367	-2.3622	-4.11183		230	10.653	12.1775		231	19.7945	21.8932		229	33.74	36.7557		228	56.3407	59.6219
	231	1.58051	1.80719		368	-2.39931	-4.14607		231	10.8171	11.9668		232	19.6226	21.5672		231	32.9334	36.273		229	55.952	59.0227
	232	1.21332	1.73765		370	-2.58876	-4.1799		232	10.7546	11.7607		234	19.5211	21.2484		232	32.5037	35.8014		230	55.0438	58.4385
	233	1.04926	1.66943		372	-1.98524	-4.21331		234	10.4889	11.559		235	19.0406	20.9366		233	32.3162	35.3407		231	54.7118	57.869
	234	1.14106	1.60249		373	-1.9247	-4.24632		235	10.5065	11.3618		236	18.982	20.6318		234	32.0584	34.8906		233	54.0712	57.3139
	235	1.23872	1.53683		375	-2.02821	-4.27894		236	10.1354	11.1688		237	18.9859	20.3337		235	31.5662	34.4509		234	53.9364	56.7729
	236	1.01411	1.4724		377	-1.87782	-4.31119		237	10.1764	10.9799		238	18.7906	20.0423		236	31.0642	34.0214		235	53.2431	56.2457
	238	0.795356	1.40918		378	-1.91884	-4.34308		238	9.72917	10.7952		239	18.439	19.7573		237	31.0037	33.6019		236	52.7938	55.732
	239	0.789497	1.34715		380	-1.83876	-4.37462		239	9.65495	10.6146		240	18.3863	19.4788		238	30.8631	33.1921		237	52.6786	55.2315
	240	0.717231	1.28629		382	-1.98915	-4.40582		240	9.44792	10.4378		241	18.064	19.2064		239	30.5115	32.792		238	52.2255	54.7441
	241	0.584418	1.22656		383	-1.7372	-4.43669		241	9.63932	10.2649		242	17.9175	18.9402		240	30.3806	32.4012		239	51.5927	54.2693
	242	0.422309	1.16795		385	-1.85438	-4.46724		242	9.35026	10.0958		243	17.7046	18.6799		242	29.6443	32.0196		240	51.3173	53.8069
	243	0.342231	1.11043		387	-2.04188	-4.49748		243	8.97917	9.93035		244	17.857	18.4255		243	29.4529	31.6469		241	51.3329	53.3567
	244	0.459418	1.05398		389	-1.95595	-4.52742		245	9.64909	9.76853		246	17.4664	18.1768		244	29.7322	31.2831		242	50.6864	52.9185
	245	0.682075	0.998578		390	-2.12001	-4.55707		246	9.07682	9.61026		247	17.1285	17.9337		245	29.9041	30.9279		244	50.4052	52.4919
	246	0.240668	0.944201		392	-2.25477	-4.58644		247	8.83464	9.45546		248	16.9937	17.6961		246	29.4588	30.5812		245	50.5536	52.0767
	247	0.189887	0.890829		394	-2.20985	-4.61553		248	8.8151	9.30405		249	16.5132	17.4639		247	29.2029	30.2427		246	50.0243	51.6727
	249	0.0141059	0.83844		395	-2.03993	-4.64437		249	8.54362	9.15596		250	16.5796	17.237		248	28.7361	29.9124		247	49.4892	51.2796
	250	0.187934	0.787014		397	-1.91884	-4.67294		250	8.86198	9.01113		251	16.4742	17.0152		249	28.7127	29.5899		248	49.5731	50.8973
	251	0.2602	0.736532		399	-2.14345	-4.70127		251	8.88151	8.86949		252	16.3375	16.7985		250	28.5642	29.2752		249	49.1649	50.5255
	252	0.0844184	0.686972		400	-2.06923	-4.72936		252	8.62565	8.73097		253	16.0464	16.5868		251	28.6267	28.9682		250	48.7958	50.1639
	253	-0.130425	0.638317						253	8.30339	8.5955		254	16.2066	16.3799		253	28.0974	28.6686		251	48.7821	49.8125
	254	0.0297309	0.590548						255	8.67057	8.46303		255	16.2535	16.1777		254	28.1697	28.3762		252	48.7919	49.4709
	255	0.117622	0.543646						256	8.47135	8.33349		256	16.023	15.9802		255	28.1853	28.091		254	48.2235	49.1389
	256	-0.351128	0.497593						257	8.16667	8.20681		258	16.023	15.7873		256	27.7908	27.8128		255	47.9267	48.8164
	257	0.0570747	0.452371						258	8.12175	8.08295		259	15.6949	15.5988		257	27.8982	27.5415		256	47.8309	48.5031
	258	-0.0171441	0.407964						259	8.20964	7.96184		260	15.6597	15.4147		258	27.7615	27.2769		257	47.7177	48.1989
	260	-0.155816	0.364354						260	7.96549	7.84341		261	15.3921	15.2349		259	27.4685	27.0188		258	47.7645	47.9036
	261	-0.442925	0.321525						261	7.82096	7.72763		262	15.4488	15.0592		260	27.49	26.7671		259	47.7606	47.6169
	262	-0.14605	0.279461						262	8.13151	7.61443		263	15.65	14.8877		261	27.1834	26.5218		260	47.3505	47.3388
	263	0.207465	0.238146						263	8.2155	7.50375		264	15.857	14.7202		262	27.1365	26.2826		261	46.829	47.069
	264	0.148872	0.197563						264	8.05143	7.39556		265	15.6558	14.5566		264	27.1248	26.0495		262	46.952	46.8073
	265	0.0277778	0.157699						266	7.81315	7.28978		266	15.3355	14.3969		265	27.0232	25.8223		263	46.7763	46.5537
	266	-0.189019	0.118538						267	7.72526	7.18638		267	15.3531	14.241		266	26.9861	25.6009		265	46.8602	46.3078
	267	-0.444878	0.0800655						268	7.48503	7.0853		268	14.941	14.0888		267	26.5857	25.3851		266	46.497	46.0696
	268	-0.394097	0.0422672						269	7.32878	6.9865		270	14.7007	13.9402		268	26.3865	25.1749		267	46.2431	45.8389
	269	-0.638238	0.00513						270	7.24479	6.88993		271	14.8492	13.7951		269	26.1424	24.9702		268	45.8876	45.6156
	271	-0.343316	-0.0313623						271	7.24089	6.79554		272	15.1656	13.6535		270	26.201	24.7708		269	45.7177	45.3994
	272	0.000434	-0.0672206						272	7.63542	6.70328		273	14.5699	13.5153		271	26.0408	24.5765		270	46.079	45.1903
	273	-0.419488	-0.102459						273	7.11003	6.61312		274	14.9527	13.3805		272	26.1209	24.3874		271	45.8778	44.988
	274	-0.442925	-0.13709						274	7.22721	6.525		275	15.0406	13.2489		273	25.6346	24.2034		272	45.8505	44.7925
	275	-0.179253	-0.171127						276	7.44596	6.43889		276	14.9117	13.1205		274	25.8806	24.0242		273	45.286	44.6036
	276	-0.0835503	-0.204581						277	7.2487	6.35474		277	14.8746	12.9952		276	25.7928	23.8498		275	45.4286	44.4212
	277	-0.0562066	-0.237466						278	7.22135	6.27252		278	14.8687	12.873		277	25.6892	23.6801		276	45.7626	44.2451
	278	-0.314019	-0.269792						279	6.89518	6.19217		279	14.5894	12.7539		278	25.6971	23.515		277	45.3153	44.0752
	279	-0.093316	-0.301571						280	6.94401	6.11368		281	14.3785	12.6376		279	25.6541	23.3544		278	45.0282	43.9114
	280	0.0101997	-0.332815						281	7.32878	6.03698		282	14.2086	12.5242		280	25.3416	23.1982		279	44.9227	43.7535
	282	-0.241753	-0.363535						282	7.54557	5.96205		283	14.4214	12.4137		281	25.1697	23.0463		280	44.9872	43.6015
	283	-0.476128	-0.393741						283	7.51628	5.88886		284	14.3179	12.3059		282	25.1443	22.8987		281	44.7294	43.4551
	284	-0.33941	-0.423445						284	7.42643	5.81735		285	14.6207	12.2008		283	25.1678	22.7552		282	44.7743	43.3143
	285	-0.343316	-0.452656						285	7.22721	5.74751		286	15.1949	12.0984		284	25.4197	22.6158		283	44.622	43.179
	286	-0.110894	-0.481386						287	6.62174	5.67929		287	14.5425	11.9986		285	25.326	22.4803		284	44.1434	43.0491
	287	0.340278	-0.509643						288	6.11589	5.61266		288	14.7613	11.9013		287	25.5994	22.3488		286	44.3583	42.9244
	288	0.240668	-0.537438						289	6.04557	5.54759		289	14.4078	11.8065		288	25.9158	22.221		287	44.4071	42.8048
	289	-0.132378	-0.564781						290	6.0612	5.48405		290	14.0093	11.7142		289	25.6853	22.097		288	44.4755	42.6902
	290	-0.378472	-0.59168						291	5.62174	5.42199		291	13.5933	11.6242		290	25.3299	21.9766		289	44.0595	42.5806
	291	-0.679253	-0.618145						292	5.15885	5.3614		293	12.232	11.5366		291	24.8943	21.8598		290	44.2665	42.4757
	293	-2.06011	-0.644185						293	5.15299	5.30224		294	12.1617	11.4512		292	24.406	21.7466		291	43.8173	42.3756
	294	-2.19488	-0.669808						294	5.30339	5.24448		295	12.1246	11.3681		293	23.5467	21.6367		292	43.245	42.2801
	295	-2.25543	-0.695025						295	5.25846	5.1881		296	12.7261	11.2872		294	23.1619	21.5302		293	43.1083	42.1892
	296	-1.81988	-0.719842						297	5.54362	5.13306		297	12.6832	11.2085		295	22.9959	21.427		294	43.245	42.1026
	297	-1.49957	-0.744268						298	5.60026	5.07933		298	12.3785	11.1318		296	23.4021	21.327		296	43.5009	42.0204
	298	-1.73003	-0.768311						299	6.1237	5.02689		299	13.0699	11.0573		298	23.5955	21.2302		297	43.1981	41.9424
	299	-1.01714	-0.79198						300	6.39909	4.97572		300	13.439	10.9847		299	24.033	21.1365		298	43.6747	41.8686
	300	-0.923394	-0.815281						301	6.41081	4.92578		301	13.6324	10.9141		300	24.4275	21.0458		299	44.2919	41.7989
	301	-0.692925	-0.838223						302	6.53385	4.87704		302	13.7046	10.8455		301	24.49	20.9581		300	44.4364	41.7331
	302	-0.722222	-0.860813						303	6.58464	4.8295		303	13.3433	10.7788		302	24.4627	20.8732		301	44.3778	41.6713
	304	-0.640191	-0.883059						304	6.27995	4.78311		305	13.1812	10.7139		303	24.2654	20.7912		302	44.2548	41.6132
	305	-0.37066	-0.904967						305	6.64714	4.73786		306	13.2828	10.6508		304	24.1365	20.712		303	43.7001	41.5589
	306	-0.560113	-0.926544						306	6.0651	4.69372		307	13.4781	10.5895		305	24.2888	20.6356		304	43.577	41.5083
	307	-0.753472	-0.947798						308	6.23112	4.65067		308	13.5035	10.53		306	24.1971	20.5617		305	43.0868	41.4612
	308	-0.554254	-0.968735						309	6.4362	4.60868		309	13.4058	10.4722		307	24.4334	20.4905		307	42.038	41.4177
	309	-0.560113	-0.989361						310	6.29167	4.56774		310	13.1988	10.4161		309	24.0056	20.4219		308	42.3524	41.3776
	310	-0.83355	-1.00968						311	6.27604	4.52782		311	13.1695	10.3616		310	24.0467	20.3558		309	42.3212	41.3409
	311	-0.681207	-1.02971						312	6.32292	4.4889		312	13.4488	10.3087		311	24.0115	20.2921		310	42.3388	41.3074
	312	-0.24566	-1.04944						313	5.88346	4.45096		313	13.1558	10.2573		312	24.3396	20.2308		311	42.3446	41.2772
	313	-0.757378	-1.06889						314	6.27995	4.41398		314	13.2007	10.2076		313	23.951	20.1719		312	42.497	41.2502
	315	-0.437066	-1.08806						315	6.27604	4.37794		316	12.9175	10.1593		314	23.7244	20.1153		313	41.9852	41.2262
	316	-0.564019	-1.10695						316	6.21159	4.34282		317	13.6617	10.1125		315	23.7185	20.0609		314	42.1415	41.2053
	317	-0.689019	-1.12558						317	6.4401	4.3086		318	13.4507	10.0672		316	23.6951	20.0088		315	42.0731	41.1873
	318	-0.866754	-1.14395						319	6.05534	4.27526		319	13.3336	10.0233		317	23.8631	19.9588		316	42.0497	41.1723
	319	-1.13628	-1.16205						320	6.17448	4.24278		320	13.2711	9.98072		318	23.6326	19.911		318	42.1962	41.1601
	320	-0.759332	-1.17991						321	6.38346	4.21115		321	13.107	9.93955		320	23.5545	19.8652		319	42.0809	41.1506
	321	-0.90191	-1.19752						322	6.28776	4.18035		322	13.523	9.89971		321	23.8338	19.8214		320	42.1434	41.1439
	322	-0.890191	-1.21489						323	6.18815	4.15036		323	13.4019	9.86118		322	23.6482	19.7797		321	42.2489	41.1399
	323	-1.09136	-1.23202						324	5.97917	4.12116		324	13.4039	9.82392		323	23.6228	19.7399		322	42.2743	41.1385
	324	-1.02886	-1.24892						325	6.07682	4.09274		325	13.2281	9.78791		324	23.406	19.702		323	42.2079	41.1396
	326	-0.817925	-1.2656						326	5.94987	4.06508		326	13.3023	9.75313		325	23.4607	19.666		324	41.997	41.1433
	327	-1.05621	-1.28205						327	5.82096	4.03817		328	13.1148	9.71955		326	23.5154	19.6318		325	41.9657	41.1494
	328	-0.898003	-1.29828						329	6.35221	4.01198		329	13.273	9.68715		327	23.3787	19.5994		326	41.6806	41.1579
	329	-0.735894	-1.31431						330	6.23698	3.98651		330	13.1617	9.65589		328	23.1599	19.5687		328	41.5829	41.1688
	330	-0.880425	-1.33012						331	5.90885	3.96174		331	13.1812	9.62577		329	23.3592	19.5398		329	41.7411	41.1819
	331	-0.735894	-1.34573						332	5.92839	3.93765		332	13.3882	9.59675		331	23.1033	19.5125		330	41.6005	41.1974
	332	-0.493707	-1.36114						333	5.77799	3.91424		333	13.0191	9.56881		332	23.0252	19.4869		331	41.6044	41.215
	333	-0.800347	-1.37635						334	5.74284	3.89148		334	12.9761	9.54193		333	22.8299	19.463		332	41.6903	41.2348
	334	-0.946832	-1.39138						335	5.96354	3.86936		335	12.9644	9.51609		334	22.742	19.4406		333	41.6591	41.2567
	335	-1.00152	-1.40621						336	5.91276	3.84787		336	12.9625	9.49126		335	22.8338	19.4197		334	41.5927	41.2807
	337	-0.909722	-1.42086						337	5.78581	3.827		337	12.9859	9.46743		336	22.8474	19.4004		335	41.4149	41.3067
	338	-1.26324	-1.43533						338	5.90104	3.80673		338	12.855	9.44457		337	22.9392	19.3825		336	41.4286	41.3347
	339	-0.523004	-1.44963						340	6.11979	3.78706		340	12.8785	9.42267		338	22.6834	19.3662		337	41.3056	41.3647
	340	-0.929253	-1.46375						341	5.97917	3.76796		341	12.441	9.4017		339	23.2049	19.3512		339	41.997	41.3965
	341	-0.905816	-1.47771						342	6.27995	3.74943		342	12.2574	9.38165		340	22.7537	19.3376		340	41.5614	41.4302
	342	-1.05035	-1.49149						343	5.86003	3.73145		343	12.1461	9.36249		342	22.4881	19.3254		341	41.4462	41.4658
	343	-1.0191	-1.50512						344	6.0651	3.71402		344	12.3043	9.34422		343	22.451	19.3145		342	41.3954	41.5031
	344	-0.782769	-1.51859						345	5.79557	3.69712		345	12.314	9.3268		344	22.7049	19.305		343	41.2763	41.5422
	345	-1.19293	-1.5319						346	5.74479	3.68074		346	12.4019	9.31022		345	22.3435	19.2967		344	41.0106	41.583
	346	-1.26128	-1.54506						347	6.01432	3.66487		347	12.6597	9.29447		346	22.1619	19.2897		345	40.8427	41.6255
	348	-1.07964	-1.55807						348	5.81901	3.64949		348	12.4859	9.27953		347	22.6971	19.2839		346	40.7528	41.6696
	349	-1.00152	-1.57094						350	6.26628	3.63461		349	12.6304	9.26538		348	22.6267	19.2793		347	41.1337	41.7154
	350	-0.700738	-1.58366						351	5.73893	3.62021		351	12.6539	9.252		349	22.6404	19.2759		349	40.9911	41.7627
	351	-0.96441	-1.59624						352	5.92253	3.60627		352	12.5816	9.23939		350	22.826	19.2737		350	41.202	41.8116
	352	-1.00543	-1.60869						353	6.14714	3.5928		353	12.9996	9.22751		351	22.4861	19.2725		351	40.7704	41.8619
	353	-0.716363	-1.621						354	6.02214	3.57977		354	12.8433	9.21637		352	22.658	19.2725		352	41.0341	41.9138
	354	-1.17144	-1.63318						355	5.76042	3.56718		355	12.6558	9.20593		354	22.4881	19.2736		353	41.1142	41.9671
	355	-1.25543	-1.64523						356	5.44401	3.55503		356	12.4488	9.1962		355	22.4861	19.2757		354	41.0145	42.0218
	356	-1.4273	-1.65716						357	5.63346	3.54329		357	12.6929	9.18715		356	21.7517	19.2789		355	40.829	42.0779
	357	-1.16168	-1.66896						358	5.65885	3.53197		358	12.7105	9.17876		357	22.0623	19.2831		356	40.4149	42.1354
	359	-0.77691	-1.68064						359	6.0319	3.52105		359	13.1168	9.17104		358	22.1775	19.2883		357	40.4618	42.1942
	360	-1.32574	-1.69221						361	5.94596	3.51053		360	12.7652	9.16395		359	22.281	19.2945		358	40.5126	42.2543
	361	-0.972222	-1.70365						362	5.86589	3.5004		361	12.6519	9.1575		360	22.156	19.3016		360	40.62	42.3157
	362	-1.34136	-1.71499						363	6.06315	3.49065		363	12.6441	9.15166		361	22.1736	19.3097		361	40.5614	42.3784
	363	-0.874566	-1.72621						364	5.8776	3.48127		364	12.4351	9.14643		362	22.0857	19.3187		362	40.4384	42.4422
	364	-1.10894	-1.73733						365	5.6862	3.47225		365	12.3277	9.14178		363	22.2713	19.3285		363	40.5399	42.5073
	365	-1.12652	-1.74833						366	5.63737	3.46359		366	12.3433	9.13772		365	21.6736	19.3393		364	40.5458	42.5735
	366	-1.22027	-1.75924						367	5.61784	3.45528		367	12.4996	9.13422		366	21.7107	19.3509		365	40.0575	42.6409
	367	-1.23394	-1.77004						368	5.46549	3.44731		368	12.2378	9.13128		367	21.8885	19.3634		366	40.3407	42.7094
	368	-1.18316	-1.78074						369	5.35026	3.43967		369	12.3726	9.12888		368	21.8592	19.3767		367	40.62	42.7791
	370	-0.825738	-1.79134						371	5.91081	3.43236		370	12.5308	9.12701		369	21.7713	19.3908		368	40.5595	42.8497
	371	-0.513238	-1.80185						372	5.71354	3.42538		371	12.7339	9.12566		370	21.9471	19.4057		370	40.495	42.9215
	372	-0.655816	-1.81226						373	5.78971	3.4187		372	12.8843	9.12483		371	22.0857	19.4214		371	40.7899	42.9943
	373	-0.519097	-1.82259						374	5.9362	3.41234		373	12.7086	9.1245		372	21.8162	19.4378		372	40.6415	43.0681
	374	-0.667535	-1.83282						375	5.78776	3.40627		375	12.3628	9.12465		373	21.7986	19.455		373	40.5341	43.1429
	375	-0.728082	-1.84296						376	5.61393	3.4005		376	12.1109	9.12529		374	22.1697	19.4729		374	40.6434	43.2186
	376	-0.907769	-1.85302						377	5.77409	3.39502		377	12.4	9.12639		376	21.6931	19.4915		375	40.3856	43.2954
	377	-0.710503	-1.86299						378	5.77214	3.38983		378	12.5132	9.12796		377	21.8728	19.5108		376	40.5282	43.373
	378	-0.917535	-1.87288						379	5.79557	3.3849		379	12.3101	9.12997		378	22.0017	19.5308		377	40.6298	43.4516
	379	-1.00347	-1.88269						380	5.88151	3.38025		380	12.4839	9.13243		379	21.9685	19.5515		378	40.4032	43.531
	381	-1.05816	-1.89242						382	6.03776	3.37587		381	12.3433	9.13532		380	22.0369	19.5728		379	40.5477	43.6113
	382	-0.89605	-1.90207						383	6.08854	3.37174		382	12.4429	9.13863		381	21.7713	19.5948		381	40.0477	43.6925
	383	-0.58355	-1.91164						384	6.07096	3.36787		383	12.8902	9.14236		382	21.7166	19.6174		382	40.0028	43.7745
	384	-0.49566	-1.92114						385	6.1276	3.36425		384	12.8687	9.14649		383	22.1619	19.6406		383	40.3466	43.8574
	385	-0.478082	-1.93057						386	6.11979	3.36087		385	12.8375	9.15102		384	22.1853	19.6644		384	40.7118	43.941
	386	-0.386285	-1.93993						387	6.21745	3.35774		387	12.7378	9.15595		385	22.4373	19.6888		385	40.8153	44.0254
	387	-0.569879	-1.94921						388	6.07096	3.35483		388	12.6675	9.16125		387	21.949	19.7138		386	40.6767	44.1106
	388	-0.530816	-1.95843						389	6.12174	3.35216		389	12.8355	9.16692		388	21.8982	19.7394		387	40.3993	44.1966
	389	-1.02105	-1.96758						390	5.98503	3.3497		390	12.7554	9.17297		389	21.951	19.7655		388	40.5145	44.2833
	390	-1.12066	-1.97667						392	5.99479	3.34747		391	12.5718	9.17937		390	22.0096	19.7921		389	40.5497	44.3707
	392	-0.935113	-1.98569						393	6.45182	3.34546		392	12.4644	9.18612		391	21.9529	19.8193		391	40.2528	44.4588
	393	-0.532769	-1.99464						394	6.10026	3.34365		393	12.7945	9.19321		392	21.8767	19.847		392	40.122	44.5476
	394	-0.692925	-2.00354						395	6.01823	3.34205		394	12.9156	9.20064		393	22.324	19.8753		393	40.6239	44.6371
	395	-0.851129	-2.01237						396	5.76823	3.34065		395	12.9468	9.2084		394	22.1697	19.904		394	40.3837	44.7273
	396	-1.0855	-2.02115						397	5.67253	3.33945		396	12.6988	9.21649		395	21.9627	19.9332		395	40.2059	44.8181
	397	-0.716363	-2.02987						398	5.64128	3.33844		398	12.6539	9.22489		396	21.8631	19.9629		396	40.0731	44.9096
	398	-0.812066	-2.03853						399	5.5944	3.33763		399	12.4625	9.2336		398	21.8728	19.993		397	40.0829	45.0016
	399	-0.9898	-2.04713						400	5.68034	3.33699		400	12.8043	9.24261		399	21.8123	20.0237		398	39.9032	45.0943
	400	-0.952691	-2.05568														400	21.699	20.0547		399	39.8602	45.1876
	401	-0.575738	-2.06418																		400	40.1102	45.2815
	403	-0.765191	-2.07263
	404	-0.384332	-2.08102
	405	-0.556207	-2.08937
	406	-0.65191	-2.09766
	407	-0.472222	-2.10591
	408	-0.532769	-2.11411
	409	-0.74566	-2.12226
	410	-0.892144	-2.13037
	411	-0.882378	-2.13844
	412	-0.630425	-2.14646
	414	-0.960503	-2.15444
	415	-0.644097	-2.16238
	416	-0.179254	-2.17027
	417	0.096137	-2.17813
	418	-0.20855	-2.18595
	419	-0.228082	-2.19373
	420	-0.587457	-2.20147
	421	-0.862847	-2.20918
	422	-0.890191	-2.21685
	423	-1.68707	-2.22449
	425	-2.09918	-2.23209
Figure 5d
	K3 KRASGppNHp
	Response Units (X)	12.5 nM (Y)	12.5 nM FIT (Y)		Response Units (X)	25 nM (Y)	25 nM FIT (Y)		Response Units (X)	50 nM (Y)	50 nM FIT (Y)		Response Units (X)	100 nM (Y)	100 nM FIT (Y)		Response Units (X)	200 nM (Y)	200 nM FIT (Y)		Response Units (X)	400 nM (Y)	400 nM FIT (Y)
	-18	-0.196708	-0.0667232		-18	-0.175223	-0.395618		-18	-0.111049	-0.625535		-18	0.111886	-1.06373		-17	-0.197545	-1.22792		-17	-0.0354353	-0.977127
	-17	-0.218192	-0.0626574		-17	-0.239676	-0.371208		-16	-0.185268	-0.57604		-17	0.176339	-0.999728		-16	-0.152623	-1.15072		-16	-0.168248	-0.914046
	-16	-0.351004	-0.0585917		-16	-0.327567	-0.346797		-15	-0.57394	-0.526545		-16	0.0396205	-0.935729		-15	-0.0432478	-1.07352		-15	-0.187779	-0.850966
	-15	-0.413504	-0.0545259		-15	-0.638114	-0.322386		-14	-0.44894	-0.47705		-15	-0.374442	-0.871729		-14	-0.43192	-0.996322		-14	-0.55692	-0.787886
	-14	-0.741629	-0.0504601		-13	-0.237723	-0.297975		-12	0.203404	-0.427556		-14	-0.466239	-0.807729		-13	-0.0842634	-0.919123		-13	-0.217076	-0.724805
	-13	-0.386161	-0.0463943		-12	0.0532924	-0.273564		-11	0.062779	-0.378061		-13	-0.093192	-0.74373		-12	0.0837053	-0.841924		-12	-0.0803572	-0.661725
	-11	-0.290458	-0.0423286		-11	0.0142299	-0.249154		-9	-0.00753	-0.328566		-12	0.000558	-0.67973		-11	-0.183873	-0.764725		-11	-0.314732	-0.598645
	-10	-0.161551	-0.0382628		-10	-0.188895	-0.224743		-8	-0.116908	-0.279071		-11	-0.118583	-0.615731		-10	-0.330357	-0.687526		-9	0.0700335	-0.535564
	-9	0.209542	-0.034197		-9	-0.0990513	-0.200332		-7	0.252232	-0.229576		-10	0.0181361	-0.551731		-9	-0.123326	-0.610328		-8	-0.0393415	-0.472484
	-8	0.209542	-0.0301313		-8	-0.147879	-0.175921		-5	-0.134487	-0.180082		-8	-0.0873326	-0.487731		-8	0.00558	-0.533129		-7	0.185268	-0.409404
	-7	0.0357143	-0.0260655		-7	0.127511	-0.15151		-4	-0.226283	-0.130587		-7	-0.171317	-0.423732		-6	0.41769	-0.45593		-6	0.16769	-0.346323
	-6	0.0454799	-0.0219997		-6	0.299386	-0.127099		-2	-0.433315	-0.0810922		-6	0.334542	-0.359732		-5	-0.0198103	-0.378731		-5	-0.062779	-0.283243
	-5	-0.0482701	-0.0179339		-5	-0.0053	-0.102689		-1	-2.37472	-0.0315974		-5	-0.046317	-0.295732		-4	0.314174	-0.301532		-4	0.269252	-0.220163
	-4	-0.0189732	-0.0138682		-4	-0.0834264	-0.0782778		1	1.9202	13.0936		-4	-0.0541295	-0.231733		-3	0.238002	-0.224333		-3	-0.103795	-0.157082
	-3	-0.108817	-0.0098		-2	-0.513114	-0.053867		2	4.62333	13.9961		-3	-0.186942	-0.167733		-2	-0.0119978	-0.147135		-2	-0.21317	-0.0940021
	-2	-0.349051	-0.00574		-1	-2.35296	-0.0294562		3	8.49637	14.8647		-2	0.322824	-0.103734		-1	-2.53934	-0.0699358		-1	-2.93192	-0.0309217
	0	-0.534598	-0.00167		0	-2.9135	-0.00505		5	9.8538	15.7009		-1	0.285714	-0.0397339		0	-3.30497	16.1475		1	5.9841	18.5249
	1	-0.272879	3.91727		1	0.0435268	8.73306		6	10.0218	16.5058		0	-1.41741	17.0619		1	2.06027	18.9058		2	16.9978	23.7507
	2	-0.70452	4.08859		2	2.66267	9.08994		8	11.7132	17.2807		2	7.01423	18.4602		2	10.1286	21.5364		3	25.4372	28.6158
	3	-0.864676	4.25546		3	5.79157	9.43747		9	12.3831	18.0269		3	11.4713	19.8095		3	16.7732	24.0454		4	31.9821	33.1453
	4	0.373605	4.41799		4	8.07673	9.77594		10	12.7307	18.7454		4	15.3795	21.1117		5	22.406	26.4385		5	34.0368	37.3627
	5	0.977121	4.5763		5	6.11189	10.1056		12	13.4358	19.4374		5	14.942	22.3684		6	24.5193	28.7213		6	37.5388	41.2899
	6	0.988839	4.73051		6	5.69978	10.4267		13	13.6917	20.1038		6	16.0924	23.5814		7	27.2946	30.899		7	41.3044	44.9471
	7	1.774	4.88071		7	6.66657	10.7394		15	15.2073	20.7458		7	17.8482	24.7521		8	29.4157	32.9766		8	44.2556	48.3531
	8	1.60603	5.02702		9	7.14314	11.044		16	15.9456	21.3643		8	18.9791	25.8823		9	31.5466	34.9589		9	47.5056	51.5256
	9	2.13923	5.16954		10	6.72712	11.3408		18	17.3714	21.9602		9	20.6666	26.9733		10	32.99	36.8505		11	52.0446	54.4808
	11	2.71345	5.30838		11	6.79157	11.6299		19	17.7893	22.5345		10	21.3482	28.0267		11	34.2771	38.6556		12	54.3415	57.2339
	12	2.54939	5.44363		12	7.01032	11.9116		20	18.7015	23.0879		11	21.6627	29.0437		12	35.9431	40.3784		13	56.5798	59.799
	13	2.65681	5.57538		13	7.18025	12.1861		22	20.1077	23.6213		13	23.4439	30.0257		13	37.5661	42.0228		14	59.3415	62.1894
	14	3.00251	5.70373		14	7.90681	12.4535		23	20.4847	24.1355		14	25.0259	30.9741		14	39.6364	43.5926		15	61.6696	64.4171
	15	3.09431	5.82877		15	8.13728	12.7142		25	21.5628	24.6313		15	26.106	31.89		16	42.6892	45.0912		16	63.6306	66.4936
	16	3.06111	5.95059		16	8.57282	12.9681		26	22.2854	25.1094		16	27.1119	32.7746		17	44.4528	46.5221		17	65.779	68.4294
	17	3.18806	6.06927		17	8.8736	13.2157		27	22.7581	25.5704		17	28.3502	33.6292		18	45.9314	47.8886		18	67.5017	70.2343
	18	3.23689	6.1849		18	9.15485	13.457		29	23.7659	26.0152		18	29.315	34.4547		19	47.3142	49.1936		19	69.3904	71.9175
	19	3.33454	6.29755		20	10.2857	13.6921		30	24.4651	26.4442		19	30.6412	35.2522		20	48.8923	50.4401		20	71.2048	73.4875
	20	3.69196	6.40732		21	10.6021	13.9214		32	25.1018	26.8582		20	32.0142	36.0229		21	50.2653	51.6309		22	74.2263	74.9523
	21	3.86775	6.51427		22	11.1607	14.1449		33	25.6409	27.2578		21	32.5826	36.7676		22	52.0681	52.7686		23	75.3435	76.3191
	23	4.82282	6.61848		23	11.4009	14.3628		35	26.512	27.6434		23	34.9185	37.4873		23	53.1403	53.8559		24	76.6443	77.5948
	24	4.94196	6.72002		24	11.7623	14.5753		36	26.6722	28.0157		24	36.026	38.1829		24	54.1911	54.895		25	77.8532	78.7857
	25	5.22712	6.81896		25	11.9654	14.7825		37	27.0237	28.3752		25	36.5826	38.8554		25	54.986	55.8882		26	78.9841	79.8979
	26	5.44392	6.91538		26	12.4283	14.9846		39	28.0003	28.7224		26	37.4224	39.5056		27	57.1989	56.8379		27	80.0974	80.9367
	27	5.3404	7.00934		27	12.6783	15.1817		40	28.3499	29.0578		27	38.3912	40.1342		28	58.1794	57.746		28	81.0154	81.9074
	28	5.67439	7.1009		28	12.94	15.3739		42	28.9514	29.3818		28	38.8599	40.7421		29	59.1716	58.6144		29	81.5954	82.8147
	29	5.73103	7.19014		29	13.2681	15.5614		43	29.2796	29.695		29	40.0318	41.33		30	60.2771	59.4452		30	82.529	83.663
	30	5.86384	7.2771		31	14.0767	15.7444		44	29.637	29.9977		30	40.3756	41.8988		31	60.9489	60.2401		32	83.6755	84.4564
	31	6.28181	7.36186		32	14.1744	15.9229		46	30.4827	30.2903		31	41.1373	42.4489		32	61.7868	61.0008		33	85.1052	85.1988
	32	6.44196	7.44447		33	14.692	16.097		47	30.6487	30.5733		32	41.7056	42.9813		33	62.4372	61.729		34	85.7829	85.8937
	34	6.60407	7.52498		34	14.7291	16.267		49	31.2952	30.847		34	42.8502	43.4965		34	62.9372	62.4261		35	86.4372	86.5444
	35	6.95564	7.60346		35	15.0513	16.4328		50	31.5511	31.1119		35	43.5533	43.9951		35	63.5036	63.0937		36	86.8669	87.1542
	36	7.10017	7.67996		36	15.1002	16.5947		52	32.0569	31.3681		36	44.0142	44.4777		36	63.9392	63.7331		37	87.0114	87.7257
	37	6.93025	7.75453		37	15.2349	16.7528		53	32.5335	31.6162		37	44.3677	44.945		38	64.8396	64.3458		38	87.4509	88.2617
	38	7.10407	7.82722		38	15.4088	16.907		54	32.4046	31.8564		38	44.7916	45.3975		39	65.5896	64.933		39	88.4275	88.7646
	39	7.32087	7.89808		39	15.9302	17.0577		56	32.93	32.0891		39	45.6978	45.8357		40	66.2829	65.4958		40	88.8767	89.2368
	40	7.35212	7.96716		40	16.2935	17.2048		57	33.555	32.3144		40	46.231	46.2602		41	66.656	66.0356		42	89.3064	89.6804
	41	7.22126	8.03452		42	16.356	17.3484		59	33.9007	32.5328		41	46.692	46.6715		42	66.822	66.5533		43	89.9568	90.0975
	42	7.18415	8.10018		43	16.7681	17.4887		60	34.2874	32.7445		42	46.7408	47.07		43	67.7263	67.05		44	90.3083	90.4898
	43	7.41071	8.16421		44	16.8189	17.6258		61	34.635	32.9498		44	48.0142	47.4562		44	68.1931	67.5267		45	90.7771	90.8591
	45	7.40876	8.22664		45	17.1607	17.7596		63	34.6761	33.1488		45	48.4107	47.8307		45	68.8064	67.9844		46	90.8923	91.207
	46	7.65095	8.28751		46	17.2291	17.8904		64	34.7093	33.342		46	48.9537	48.1937		46	68.9861	68.424		47	91.3552	91.535
	47	7.78181	8.34687		47	17.4732	18.0183		66	35.01	33.5294		47	49.3287	48.5457		47	69.2497	68.8463		48	91.7595	91.8444
	48	7.87556	8.40476		48	17.5396	18.1432		67	35.4886	33.7114		48	49.5592	48.8872		49	70.1638	69.2521		49	92.2536	92.1367
	49	8.19782	8.46121		49	18.0181	18.2653		69	35.7581	33.8881		49	50.2506	49.2185		50	70.9001	69.6423		50	92.9509	92.413
	50	8.17439	8.51627		50	17.9986	18.3846		70	36.1761	34.0598		50	50.5396	49.54		51	71.2165	70.0176		51	93.4626	92.6743
	51	8.41853	8.56997		51	18.3326	18.5013		71	36.0823	34.2266		51	50.9771	49.852		52	71.0505	70.3787		53	93.6833	92.9218
	52	8.20173	8.62235		53	18.5904	18.6154		73	36.8557	34.3887		52	50.7935	50.1549		53	71.5251	70.7263		54	94.0251	93.1565
	53	8.4986	8.67344		54	18.7584	18.727		74	36.5725	34.5464		53	51.192	50.4491		54	71.6599	71.0609		55	94.1755	93.3791
	54	9.01032	8.72328		55	18.5318	18.8361		76	36.9261	34.6998		55	51.6998	50.7348		55	71.8982	71.3834		56	94.4841	93.5906
	55	8.83845	8.7719		56	18.7213	18.9428		77	37.1839	34.8491		56	51.9185	51.0124		56	71.863	71.6941		57	94.9294	93.7917
	57	8.98103	8.81933		57	19.0045	19.0473		78	37.1116	34.9944		57	52.5494	51.2821		57	72.4704	71.9937		58	95.2107	93.9832
	58	8.96345	8.86561		58	19.2681	19.1494		80	37.2288	35.1359		58	53.0728	51.5443		58	72.779	72.2827		59	95.781	94.1657
	59	9.20564	8.91077		59	19.4888	19.2494		81	37.4554	35.2738		59	53.2076	51.7992		60	73.3962	72.5616		60	96.1384	94.3398
	60	8.98493	8.95482		60	19.5884	19.3473		83	37.4339	35.4082		60	53.5592	52.0472		61	73.9821	72.8309		61	96.5818	94.5062
	61	9.21931	8.99782		61	19.8795	19.4431		84	37.4065	35.5391		61	54.2115	52.2883		62	73.8611	73.0911		63	97.1208	94.6654
	62	9.2486	9.03978		62	19.9986	19.537		86	37.6194	35.6669		62	54.4381	52.523		63	74.1482	73.3425		64	97.4314	94.8179
	63	9.30134	9.08072		63	20.2095	19.6288		87	37.5511	35.7915		63	54.6685	52.7514		64	74.5603	73.5857		65	97.6189	94.9641
	64	9.22517	9.12069		65	20.0123	19.7188		88	37.8382	35.9132		65	55.1002	52.9737		65	74.6404	73.8209		66	98.1286	95.1045
	65	9.35407	9.1597		66	20.1392	19.8069		90	37.9358	36.032		66	55.1256	53.1903		66	75.113	74.0486		67	98.1892	95.2395
	66	9.61189	9.19778		67	20.2037	19.8932		91	37.9475	36.1481		67	55.5416	53.4012		67	75.3357	74.2692		68	98.154	95.3695
	68	9.31696	9.23495		68	20.3853	19.9778		93	38.1761	36.2615		68	55.6451	53.6068		68	75.4275	74.4829		69	98.6423	95.4948
	69	9.6822	9.27124		69	20.606	20.0608		94	38.0432	36.3724		69	56.024	53.8071		69	75.4782	74.6901		70	98.7048	95.6157
	70	9.64509	9.30667		70	20.4947	20.142		95	38.3811	36.4808		70	56.0279	54.0025		71	76.238	74.8911		71	98.8298	95.7326
	71	10.0455	9.34127		71	20.6197	20.2217		97	38.1448	36.5869		71	56.1666	54.193		72	76.5349	75.0862		73	99.2517	95.8458
	72	9.7486	9.37506		72	21.0904	20.2998		98	38.262	36.6908		72	56.5904	54.3789		73	76.6989	75.2757		74	99.4099	95.9554
	73	10.0201	9.40805		73	21.3795	20.3764		100	38.4905	36.7925		73	56.9205	54.5603		74	76.82	75.4598		75	99.6814	96.0618
	74	9.69001	9.44027		74	21.0474	20.4516		101	38.3304	36.8921		74	56.9478	54.7375		75	77.0681	75.6389		76	99.9333	96.1652
	75	9.91071	9.47174		76	21.5299	20.5253		103	38.385	36.9897		76	57.5748	54.9104		76	77.0857	75.8131		77	100.049	96.2658
	76	10.1529	9.50248		77	21.5279	20.5976		104	38.0765	37.0855		77	57.9635	55.0794		77	77.1833	75.9827		78	100.322	96.3637
	77	10.358	9.53252		78	21.6627	20.6686		105	38.3108	37.1794		78	57.8599	55.2445		78	77.6111	76.1478		79	100.392	96.4592
	79	10.0611	9.56185		79	21.6588	20.7383		107	38.1897	37.2715		79	58.0631	55.4059		79	77.5446	76.3088		80	100.117	96.5525
	80	9.97517	9.59052		80	21.6099	20.8067		108	38.5804	37.3619		80	57.817	55.5637		80	77.4919	76.4658		81	100.281	96.6436
	81	10.192	9.61853		81	21.8463	20.8739		110	38.3089	37.4508		81	58.1685	55.7181		82	77.6989	76.619		82	100.232	96.7328
	82	10.1568	9.64591		82	21.6822	20.9398		111	38.4046	37.538		82	58.317	55.8691		83	77.738	76.7686		84	100.586	96.8201
	83	9.9947	9.67266		83	21.856	21.0046		112	38.678	37.6238		83	58.2369	56.017		84	77.9529	76.9147		85	100.232	96.9058
	84	10.1529	9.69881		84	21.9908	21.0683		114	38.4944	37.7081		84	58.5279	56.1618		85	77.9665	77.0575		86	100.709	96.9898
	85	10.0533	9.72437		85	21.9224	21.1309		115	38.3811	37.791		86	58.7506	56.3036		86	78.0915	77.1972		87	100.802	97.0724
	86	10.3697	9.74936		87	22.2662	21.1924		117	38.971	37.8726		87	58.7896	56.4426		87	78.2048	77.334		88	100.644	97.1537
	87	10.4146	9.77379		88	22.4029	21.2528		118	38.9261	37.953		88	59.1529	56.5788		88	78.447	77.4679		89	100.81	97.2336
	88	10.7232	9.79767		89	22.5103	21.3123		120	38.887	38.0321		89	59.2603	56.7124		89	78.6111	77.5991		90	100.609	97.3124
	89	10.6373	9.82103		90	22.608	21.3707		121	38.8929	38.11		90	59.0279	56.8434		90	78.5857	77.7277		91	100.48	97.3901
	91	10.3482	9.84388		91	22.4888	21.4282		122	38.635	38.1868		91	59.0982	56.9719		91	78.904	77.8539		92	100.662	97.4668
	92	10.3541	9.86623		92	22.7095	21.4848		124	38.7893	38.2626		92	59.3248	57.0981		93	79.113	77.9777		94	100.562	97.5425
	93	10.4498	9.88809		93	22.9498	21.5405		125	39.0179	38.3372		93	59.2506	57.222		94	79.0779	78.0993		95	101.035	97.6174
	94	10.4478	9.90947		94	22.7486	21.5953		127	39.221	38.4109		94	59.1529	57.3437		95	79.4782	78.2188		96	100.802	97.6914
	95	10.7994	9.9304		95	23.1119	21.6492		128	39.385	38.4837		95	59.8521	57.4633		96	79.1696	78.3363		97	100.951	97.7647
	96	10.3853	9.95087		96	22.4986	21.7023		129	39.8011	38.5555		97	59.6822	57.5809		97	79.1384	78.4519		98	100.847	97.8372
	97	10.5435	9.97091		98	22.9654	21.7546		131	40.1116	38.6264		98	59.9263	57.6964		98	79.6052	78.5656		99	100.894	97.9091
	98	10.3267	9.99052		99	22.8853	21.8061		132	39.8069	38.6964		99	59.9908	57.8101		99	79.4958	78.6776		100	101.177	97.9803
	99	10.5162	10.0097		100	23.2623	21.8569		134	40.2581	38.7657		100	60.2564	57.922		100	79.7126	78.788		101	100.728	98.051
	100	10.6412	10.0285		101	22.692	21.9069		135	40.096	38.8342		101	60.0181	58.0321		101	79.363	78.8967		102	100.875	98.1212
	102	10.6998	10.0469		102	23.3326	21.9562		137	39.9241	38.9019		102	60.1041	58.1405		102	79.695	79.004		104	100.845	98.1909
	103	10.8033	10.0649		103	23.4986	22.0048		138	39.8694	38.9689		103	60.0924	58.2473		104	80.0232	79.1098		105	100.865	98.2601
	104	10.4752	10.0826		104	23.3795	22.0527		139	39.803	39.0352		104	60.2799	58.3525		105	80.3122	79.2143		106	100.619	98.3289
	105	10.5513	10.0999		105	23.3756	22.1		141	39.8811	39.1008		105	60.2388	58.4562		106	80.2868	79.3174		107	100.554	98.3972
	106	10.731	10.1168		106	23.1334	22.1466		142	39.7015	39.1658		107	60.0006	58.5585		107	80.2068	79.4194		108	100.943	98.4653
	107	10.7681	10.1334		107	23.3365	22.1926		144	39.9319	39.2302		108	60.3424	58.6593		108	80.5427	79.5201		109	101.052	98.5329
	108	10.9166	10.1497		109	23.6549	22.238		145	39.9339	39.294		109	60.5201	58.7588		109	80.6189	79.6197		110	100.871	98.6003
	109	10.8814	10.1656		110	23.44	22.2828		147	39.8909	39.3572		110	60.5123	58.857		110	80.3806	79.7183		111	100.799	98.6673
	110	10.6314	10.1812		111	23.1373	22.327		148	39.8616	39.4198		111	60.3892	58.9539		111	80.3396	79.8158		112	100.898	98.7341
	111	10.7759	10.1965		112	23.608	22.3707		149	40.0081	39.482		112	60.4927	59.0496		112	80.6579	79.9124		113	100.629	98.8006
	113	10.8775	10.2115		113	23.4888	22.4138		151	39.8714	39.5436		113	60.4888	59.1442		113	80.7126	80.008		115	100.306	98.8669
	114	10.6705	10.2263		114	23.5728	22.4564		152	39.7229	39.6048		114	60.3756	59.2376		115	80.6111	80.1028		116	100.377	98.9329
	115	10.5611	10.2407		115	23.4224	22.4985		154	39.6995	39.6655		115	60.3033	59.33		116	80.7712	80.1967		117	100.746	98.9988
	116	10.8404	10.2548		116	23.5103	22.5401		155	39.9671	39.7258		116	60.5416	59.4213		117	81.0583	80.2899		118	100.408	99.0644
	117	11.0377	10.2687		117	23.7056	22.5812		156	39.9417	39.7856		118	60.5474	59.5116		118	80.8864	80.3823		119	100.152	99.1299
	118	10.9537	10.2824		118	23.397	22.6219		158	40.0315	39.845		119	60.3209	59.601		119	81.0212	80.4739		120	100.304	99.1952
	119	10.7291	10.2957		120	23.481	22.6621		159	39.9768	39.9041		120	60.5416	59.6894		120	80.9392	80.5649		121	100.158	99.2603
	120	10.7291	10.3089		121	23.6197	22.7018		161	39.7347	39.9627		121	60.44	59.7769		121	81.0993	80.6552		122	99.6989	99.3253
	121	10.9693	10.3218		122	23.483	22.7411		162	39.9202	40.021		122	60.3853	59.8636		122	80.8552	80.7449		123	99.7243	99.3902
	122	10.7174	10.3344		123	23.481	22.78		164	39.9026	40.0789		123	60.2174	59.9494		123	80.615	80.834		125	99.8239	99.455
	123	10.524	10.3468		124	23.7662	22.8185		165	40.1585	40.1365		124	60.3306	60.0344		124	80.7341	80.9225		126	99.9372	99.5196
	125	10.8775	10.359		125	24.0494	22.8566		166	39.7737	40.1938		125	60.5943	60.1187		126	81.7614	81.0105		127	100.054	99.5841
	126	10.8189	10.371		126	24.4263	22.8943		168	39.9475	40.2508		126	60.7662	60.2022		127	81.8747	81.0979		128	99.7185	99.6485
	127	11.3248	10.3828		127	24.5611	22.9317		169	39.9046	40.3075		128	60.6236	60.285		128	81.9724	81.1849		129	100.152	99.7128
	128	11.1099	10.3943		128	24.4849	22.9687		171	39.6565	40.3639		129	61.3131	60.3671		129	82.32	81.2714		130	99.99	99.7771
	129	11.5142	10.4057		129	24.8638	23.0053		172	39.7659	40.42		130	61.5025	60.4485		130	82.4646	81.3575		131	99.5075	99.8412
	130	11.4986	10.4169		130	24.7076	23.0416		173	39.8792	40.4758		131	61.4498	60.5293		131	82.1657	81.4431		132	99.7243	99.9053
	131	11.6041	10.4279		132	24.2584	23.0775		175	39.4202	40.5314		132	61.3267	60.6095		132	82.1911	81.5284		133	100.019	99.9693
	132	11.481	10.4387		133	24.233	23.1131		176	39.6311	40.5868		133	61.4634	60.6891		133	81.8806	81.6132		134	100.232	100.033
	133	11.7916	10.4493		134	24.4498	23.1484		178	38.928	40.6419		134	61.7974	60.7681		134	82.1443	81.6977		136	99.8337	100.097
	134	12.4654	10.4597		135	24.3424	23.1834		179	35.8479	40.6968		135	61.5982	60.8466		135	82.2029	81.7819		137	99.988	100.161
	136	12.0416	10.47		136	24.3931	23.2181		181	35.2132	27.7565		136	61.4634	60.9245		137	82.3669	81.8657		138	99.9353	100.225
	137	12.1002	10.4801		137	24.567	23.2525		182	36.8186	27.1092		137	61.5201	61.0019		138	82.7595	81.9492		139	99.3064	100.289
	138	11.9869	10.4901		138	24.7564	23.2867		183	34.8089	26.4845		139	61.2525	61.0789		139	82.7634	82.0324		140	99.0642	100.352
	139	11.9537	10.4998		139	24.9283	23.3205		185	33.4788	25.8817		140	61.19	61.1553		140	82.6775	82.1153		141	99.2185	100.416
	140	11.3756	10.5095		140	24.5162	23.3541		186	32.5647	25.3002		141	61.2642	61.2313		141	82.7712	82.198		142	99.0544	100.479
	141	11.2213	10.519		141	24.5787	23.3875		188	31.0901	24.7391		142	61.2427	61.3069		142	82.5759	82.2804		143	99.2302	100.543
	142	11.0748	10.5283		143	24.6763	23.4206		189	30.3577	24.1978		143	61.2701	61.382		143	82.3611	82.3625		144	99.2458	100.607
	143	11.1959	10.5375		144	24.6099	23.4534		190	29.4944	23.6758		144	61.6119	61.4567		144	82.5739	82.4444		146	98.904	100.67
	144	11.4146	10.5466		145	24.8521	23.486		192	28.1819	23.1723		145	61.5396	61.5311		145	82.7068	82.5261		147	98.9275	100.734
	145	11.3697	10.5555		146	24.5416	23.5184		193	27.7542	22.6867		146	61.4342	61.605		146	82.3884	82.6075		148	98.697	100.797
	147	11.1705	10.5643		147	24.7662	23.5505		195	26.4729	22.2186		147	61.5474	61.6786		148	82.7204	82.6888		149	98.6892	100.86
	148	11.3306	10.573		148	25.1646	23.5825		196	25.7796	21.7672		149	61.7662	61.7518		149	82.7439	82.7699		150	98.6247	100.924
	149	11.7213	10.5816		149	25.4517	23.6142		198	24.9339	21.3322		150	61.8384	61.8247		150	82.5974	82.8508		151	98.4802	100.987
	150	11.6314	10.59		150	25.0084	23.6457		199	24.2386	20.9128		151	61.7232	61.8973		151	82.5114	82.9315		152	98.4802	101.05
	151	11.6529	10.5983		151	24.6822	23.677		200	23.9261	20.5087		152	61.6588	61.9696		152	82.6013	83.012		153	98.7126	101.114
	152	11.6041	10.6065		152	24.5709	23.7082		202	23.1975	20.1193		153	61.5845	62.0415		153	82.5837	83.0924		154	98.4724	101.177
	153	11.3306	10.6146		154	24.6431	23.7391		203	22.6097	19.7442		154	61.6138	62.1132		154	82.445	83.1726		156	98.3279	101.24
	154	11.2115	10.6226		155	24.7642	23.7698		205	21.8147	19.3829		155	61.6275	62.1846		155	82.4255	83.2527		157	98.4646	101.304
	155	11.2857	10.6305		156	24.5103	23.8004		206	21.5432	19.0349		156	61.4791	62.2557		156	82.3591	83.3327		158	98.4919	101.367
	156	11.3756	10.6383		157	24.9654	23.8308		207	21.18	18.6998		157	61.7857	62.3265		157	82.7009	83.4125		159	98.3767	101.43
	157	11.7779	10.646		158	24.7799	23.8611		209	20.5335	18.3772		158	62.1256	62.3971		159	82.531	83.4922		160	98.0271	101.493
	159	11.5513	10.6536		159	24.858	23.8911		210	19.9612	18.0667		160	61.8619	62.4675		160	82.8435	83.5717		161	98.238	101.557
	160	11.4576	10.6611		160	24.8013	23.921		212	19.4182	17.7679		161	61.7857	62.5376		161	82.8962	83.6512		162	97.8845	101.62
	161	11.4498	10.6685		161	24.7349	23.9508		213	19.3069	17.4804		162	61.7193	62.6075		162	82.9763	83.7305		163	97.531	101.683
	162	11.2877	10.6758		162	24.6666	23.9804		215	18.9417	17.2039		163	61.5416	62.6772		163	82.906	83.8098		164	97.9138	101.746
	163	11.2818	10.683		163	24.5455	24.0099		216	18.5432	16.9379		164	61.9556	62.7466		164	83.0642	83.889		165	97.9626	101.81
	164	11.4771	10.6901		165	25.0728	24.0392		217	18.1097	16.6822		165	61.8287	62.8159		165	82.9685	83.968		167	97.3064	101.873
	165	11.3287	10.6972		166	24.6705	24.0684		219	17.9182	16.4364		166	61.2818	62.885		166	82.5388	84.047		168	97.4196	101.936
	166	11.2291	10.7042		167	24.8502	24.0974		220	17.9886	16.2002		167	61.5572	62.9539		167	82.7771	84.1259		169	97.2478	101.999
	167	11.2486	10.7111		168	24.8306	24.1263		222	17.3655	15.9733		168	61.6822	63.0226		168	82.7654	84.2047		170	97.1657	102.062
	168	11.3365	10.7179		169	24.8384	24.1551		223	17.1018	15.7553		170	61.4674	63.0911		170	82.6423	84.2834		171	97.0349	102.125
	170	11.024	10.7247		170	24.7838	24.1838		224	16.9417	15.5461		171	61.5631	63.1595		171	82.7146	84.3621		172	97.1364	102.189
	171	11.0826	10.7314		171	24.6392	24.2123		226	16.7659	15.3452		172	61.399	63.2277		172	82.7536	84.4406		173	97.4548	102.252
	172	11.106	10.738		172	24.6627	24.2408		227	16.3382	15.1525		173	61.4986	63.2958		173	82.7048	84.5192		174	97.6169	102.315
	173	11.0377	10.7445		173	24.8345	24.2691		229	16.0081	14.9676		174	61.5416	63.3637		174	82.6911	84.5976		175	97.3591	102.378
	174	10.9107	10.751		174	24.9302	24.2973		230	15.594	14.7904		175	61.3443	63.4314		175	82.7536	84.676		177	97.4841	102.441
	175	11.0435	10.7574		176	24.4537	24.3254		232	15.344	14.6205		176	61.3677	63.4991		176	82.7204	84.7544		178	96.7986	102.504
	176	11.0963	10.7638		177	24.8599	24.3534		233	15.5472	14.4577		177	61.5728	63.5666		177	82.8943	84.8326		179	91.615	102.567
	177	11.0845	10.7701		178	24.3248	24.3813		234	15.4163	14.3018		178	61.3209	63.6339		178	82.1716	84.9109		180	93.695	102.631
	178	10.8541	10.7763		179	20.7896	24.4091		236	15.0393	14.1526		179	58.5474	63.7012		179	77.9782	84.9891		181	90.5974	85.2262
	179	10.9967	10.7825		180	21.7955	24.4368		237	15.0198	14.0099		181	55.6842	46.9428		181	76.5739	68.424		182	90.5329	83.3824
	181	10.7252	6.87819		181	20.7115	15.7075		239	14.2757	13.8734		182	57.4283	46.0794		182	77.0915	67.0903		183	86.5114	81.587
	182	10.8541	6.72561		182	22.69	15.4367		240	13.9925	13.7429		183	54.5728	45.2395		183	73.74	65.7924		184	83.5915	79.839
	183	12.1177	6.57699		183	20.8209	15.1733		241	13.9983	13.6183		184	53.2584	44.4227		184	71.6657	64.5292		185	81.5075	78.1371
	184	10.0045	6.43221		184	20.1627	14.9172		243	14.1136	13.4994		185	52.4595	43.6282		185	70.0466	63.3		187	76.3298	76.4802
	185	10.0123	6.2912		185	20.2467	14.6682		244	14.0159	13.3859		186	50.8658	42.8556		186	68.1716	62.1038		188	74.1892	74.867
	186	9.51032	6.15384		187	19.0513	14.4261		246	14.3206	13.2777		187	49.4595	42.1042		187	66.3708	60.9398		189	71.9529	73.2964
	187	9.37751	6.02005		188	18.7486	14.1908		247	14.1038	13.1746		188	48.5865	41.3735		188	64.5251	59.8073		190	69.7693	71.7675
	188	9.13728	5.88974		189	18.2681	13.962		249	13.9866	13.0765		189	47.3873	40.663		189	62.779	58.7053		191	67.6872	70.2791
	189	8.6236	5.76282		190	17.7779	13.7396		250	13.9378	12.9832		191	45.2916	39.9723		190	61.0349	57.6332		192	65.7907	68.8302
	190	8.29743	5.6392		191	17.1295	13.5234		251	13.303	12.8945		192	44.1939	39.3007		192	58.0525	56.5902		193	64.2986	67.4198
	191	7.74275	5.5188		192	16.9283	13.3133		253	13.2679	12.8103		193	43.6646	38.6478		193	56.9587	55.5755		194	62.6032	66.0468
	193	7.63337	5.40155		193	16.7369	13.1092		254	13.1643	12.7305		194	42.6295	38.0131		194	55.5173	54.5884		195	60.8708	64.7105
	194	7.31501	5.28735		194	16.3228	12.9108		256	13.2796	12.6548		195	41.4771	37.3962		195	54.2204	53.6283		196	59.3278	63.4097
	195	6.54353	5.17614		195	15.8228	12.718		257	13.0569	12.5832		196	40.5806	36.7966		196	53.1638	52.6944		198	56.5818	62.1437
	196	6.6822	5.06784		196	15.3384	12.5308		258	12.7307	12.5156		197	39.9381	36.2138		197	52.3298	51.7862		199	55.238	60.9115
	197	6.44782	4.96237		198	14.7779	12.3488		260	12.8343	12.4517		198	39.1236	35.6475		198	51.1579	50.9028		200	53.9489	59.7123
	198	6.29157	4.85966		199	14.2681	12.1721		261	12.846	12.3916		199	38.1978	35.0973		199	50.0232	50.0438		201	53.0056	58.5452
	199	5.92243	4.75965		200	14.1158	12.0005		263	12.4847	12.335		200	37.3892	34.5626		200	48.9841	49.2084		202	51.7907	57.4095
	200	5.80134	4.66226		201	13.8736	11.8338		264	12.7327	12.2818		202	36.3521	34.0431		201	48.2673	48.3961		203	50.8259	56.3042
	201	5.72126	4.56744		202	13.8599	11.672		266	12.1604	12.232		203	35.5806	33.5385		203	46.6735	47.6064		204	49.9177	55.2287
	202	5.53181	4.47511		203	13.4244	11.5149		267	12.2991	12.1854		204	34.9713	33.0483		204	45.6696	46.8386		205	48.8025	54.1822
	204	5.13142	4.38521		204	13.3853	11.3623		268	12.3362	12.1419		205	34.5123	32.5723		205	45.0212	46.0921		206	47.6735	53.1639
	205	4.95954	4.29768		205	13.067	11.2142		270	11.8401	12.1014		206	33.9576	32.1099		206	44.0505	45.3665		208	46.32	52.1731
	206	4.67634	4.21246		206	12.6549	11.0705		271	11.9378	12.0639		207	33.1256	31.6609		207	43.5778	44.6612		209	45.5095	51.2092
	207	4.50251	4.12949		207	12.6607	10.931		273	11.7932	12.0292		208	32.7291	31.225		208	42.7849	43.9758		210	44.5935	50.2714
	208	4.67048	4.04872		208	12.5396	10.7957		274	11.639	11.9972		209	32.442	30.8018		209	41.986	43.3096		211	43.865	49.3591
	209	4.52986	3.97009		210	11.9029	10.6644		275	11.5472	11.9679		210	31.5318	30.3909		210	41.2946	42.6622		212	43.0212	48.4716
	210	4.09431	3.89355		211	12.0494	10.537		277	11.3597	11.9411		212	30.8424	29.9921		211	41.0876	42.0332		213	42.3806	47.6083
	211	4.274	3.81904		212	11.5904	10.4135		278	11.2425	11.9168		213	30.3736	29.6051		212	40.3337	41.422		214	41.5739	46.7686
	212	4.24861	3.74651		213	11.5201	10.2937		280	11.7327	11.8949		214	30.0689	29.2296		214	39.1052	40.8283		215	41.0407	45.9519
	213	4.14118	3.67592		214	11.192	10.1776		281	11.7952	11.8754		215	29.3013	28.8652		215	38.7146	40.2515		216	40.3806	45.1576
	215	4.17634	3.6072		215	11.1607	10.065		283	11.8557	11.858		216	29.0767	28.5117		216	38.2341	39.6913		218	38.9763	44.3851
	216	4.03376	3.54033		216	10.8209	9.95585		284	11.4456	11.8429		217	28.5904	28.1688		217	37.611	39.1472		219	38.6071	43.6339
	217	3.56111	3.47524		217	10.6119	9.85009		285	11.6448	11.8298		218	28.2838	27.8363		218	37.1521	38.6188		220	38.2341	42.9034
	218	3.77986	3.4119		218	10.6275	9.74762		287	11.4827	11.8188		219	28.0904	27.5139		219	36.7556	38.1057		221	37.5974	42.1931
	219	3.54743	3.35026		219	10.3248	9.64835		288	11.1819	11.8097		220	28.1197	27.2012		220	36.6833	37.6076		222	37.1814	41.5025
	220	3.62165	3.29028		221	10.4498	9.55221		290	11.471	11.8025		221	27.692	26.8982		221	35.9431	37.1241		223	36.8943	40.831
	221	3.39509	3.23191		222	10.4322	9.45912		291	11.3284	11.7972		223	27.1822	26.6044		222	36.1989	36.6547		224	36.1833	40.1783
	222	3.51423	3.17512		223	10.3795	9.36899		292	11.3245	11.7937		224	26.8853	26.3198		223	35.6657	36.1992		225	35.7751	39.5438
	223	3.31696	3.11986		224	10.0396	9.28176		294	11.2561	11.7919		225	26.4849	26.044		225	34.6599	35.7571		226	35.8083	38.9271
	224	3.00446	3.0661		225	10.0123	9.19735		295	10.9475	11.7917		226	26.5474	25.7769		226	34.6989	35.3282		227	35.0505	38.3276
	225	2.79743	3.0138		226	10.1627	9.11569		297	11.1155	11.7932		227	26.2838	25.5182		227	34.0466	34.9121		229	33.99	37.745
	227	2.60212	2.96292		227	9.89118	9.03671		298	10.8011	11.7962		228	25.9146	25.2676		228	33.6228	34.5085		230	33.7458	37.1789
	228	2.7486	2.91343		228	9.8697	8.96034		300	10.9515	11.8007		229	25.5318	25.0251		229	33.3025	34.117		231	33.4704	36.6288
	229	2.56306	2.86528		229	9.50251	8.88652		301	11.262	11.8067		230	25.2447	24.7904		230	32.99	33.7374		232	32.7146	36.0943
	230	2.74665	2.81846		230	9.64118	8.81518		302	11.0745	11.8141		231	25.1256	24.5632		231	32.8532	33.3694		233	32.6794	35.5749
	231	2.53962	2.77292		232	9.45564	8.74625		304	11.0589	11.8229		233	24.774	24.3435		232	32.4607	33.0126		234	32.5056	35.0705
	232	2.07087	2.72863		233	9.25446	8.67969		305	11.0882	11.833		234	24.3541	24.131		233	32.2868	32.6668		235	32.154	34.5804
	233	2.36384	2.68556		234	9.39314	8.61543		307	11.0218	11.8443		235	24.4967	23.9255		234	32.1853	32.3317		236	31.9548	34.1045
	234	2.3736	2.64368		235	9.37751	8.5534		308	11.1839	11.857		236	24.0357	23.7268		236	31.3689	32.0071		237	31.9509	33.6423
	235	2.21345	2.60296		236	8.9654	8.49356		309	11.1487	11.8708		237	24.0709	23.5348		237	31.3728	31.6926		239	31.322	33.1934
	236	1.9322	2.56337		237	8.94978	8.43585		311	11.1663	11.8857		238	23.8756	23.3494		238	30.8728	31.388		240	30.3161	32.7576
	238	2.07673	2.52488		238	8.79939	8.38021		312	10.8401	11.9018		239	23.2935	23.1703		239	30.6032	31.0931		241	30.1071	32.3345
	239	1.77009	2.48746		239	8.774	8.3266		314	10.971	11.919		240	22.8345	22.9973		240	30.0251	30.8076		242	30.3982	31.9237
	240	1.60603	2.45109		240	8.51228	8.27496		315	10.6702	11.9372		241	22.8365	22.8304		241	29.8259	30.5312		243	30.2614	31.525
	241	1.6529	2.41574		241	8.33845	8.22524		317	10.6565	11.9565		242	22.7838	22.6693		242	30.0212	30.2639		244	29.9665	31.1381
	242	1.54157	2.38138		243	8.45564	8.17739		318	10.7913	11.9767		244	22.7759	22.514		243	30.07	30.0052		245	30.1579	30.7626
	243	1.82282	2.348		244	8.18806	8.13137		319	10.805	11.9979		245	22.7818	22.3642		244	29.8786	29.755		246	30.2146	30.3983
	244	1.82673	2.31556		245	8.13923	8.08712		321	10.7268	12.02		246	22.772	22.2199		245	29.8239	29.5132		247	29.6696	30.0449
	245	1.98689	2.28404		246	8.35212	8.04462		322	10.8167	12.0429		247	22.6334	22.0809		247	29.6228	29.2794		248	29.9255	29.702
	246	2.20173	2.25341		247	8.02009	8.0038		324	10.635	12.0668		248	22.7584	21.947		248	29.6521	29.0534		250	29.6521	29.3695
	247	2.03181	2.22367		248	8.05134	7.96463		325	10.5257	12.0915		249	22.7877	21.8182		249	29.5349	28.8352		251	29.6618	29.0471
	249	2.54157	2.19477		249	8.20759	7.92707		327	10.3714	12.1169		250	22.8756	21.6942		250	29.3884	28.6244		252	29.6775	28.7345
	250	2.26228	2.16671		250	7.90485	7.89107		328	10.6018	12.1432		251	22.9869	21.5751		251	28.7536	28.4209		253	29.5427	28.4314
	251	2.14118	2.13946		251	7.82087	7.8566		329	10.5354	12.1702		252	23.0025	21.4606		252	28.5622	28.2245		254	29.404	28.1377
	252	2.22321	2.11299		252	7.93025	7.82362		331	10.0901	12.198		254	22.1744	21.3506		253	28.49	28.035		255	29.4255	27.8531
	253	2.20173	2.0873		254	7.58845	7.79208		332	10.6272	12.2264		255	21.7623	21.245		254	28.0818	27.8523		256	29.1814	27.5773
	254	1.88923	2.06236		255	7.82087	7.76196		334	10.2405	12.2556		256	21.7603	21.1438		255	27.8923	27.6761		257	28.5349	27.3101
	255	1.74665	2.03815		256	7.98884	7.73322		335	10.387	12.2854		257	21.2759	21.0468		256	27.9372	27.5064		258	27.9275	27.0513
	256	1.57673	2.01466		257	7.14118	7.70582		336	10.0843	12.3158		258	20.9244	20.9538		258	27.1814	27.3429		260	27.4548	26.8008
	257	1.23493	1.99186		258	6.92243	7.67973		338	10.346	12.3469		259	21.0181	20.8649		259	27.3181	27.1855		261	27.2068	26.5582
	258	1.19782	1.96973		259	7.06892	7.65492		339	10.3616	12.3785		260	21.1119	20.7798		260	27.3142	27.0341		262	26.7849	26.3234
	259	1.14314	1.94827		260	7.28571	7.63135		341	10.0745	12.4108		261	21.0259	20.6985		261	27.7087	26.8884		263	26.9333	26.0961
	261	1.33064	1.92745		261	7.149	7.60899		342	10.1936	12.4435		262	20.7427	20.6209		262	27.2907	26.7483		264	27.115	25.8763
	262	0.943917	1.90726		262	6.96736	7.58782		344	10.1995	12.4769		263	20.9498	20.5469		263	27.488	26.6138		265	26.5134	25.6637
	263	1.39314	1.88768		263	7.19392	7.56779		345	10.0081	12.5108		265	20.8013	20.4765		264	27.3532	26.4846		266	26.1482	25.4581
	264	1.47517	1.8687		265	7.03376	7.54889		346	10.1917	12.5451		266	20.4674	20.4094		265	27.0739	26.3607		267	26.4314	25.2593
	265	1.27009	1.8503		266	6.67439	7.53108		348	10.0452	12.58		267	20.7779	20.3457		266	26.8278	26.2418		268	26.4607	25.0672
	266	1.13728	1.83247		267	6.82282	7.51434		349	10.1331	12.6153		268	20.7681	20.2852		267	27.0896	26.1279		270	26.2439	24.8816
	267	1.34235	1.81519		268	6.72126	7.49864		351	9.61942	12.6511		269	20.7896	20.2279		269	27.072	26.0188		271	26.031	24.7023
	268	1.27204	1.79844		269	7.07673	7.48395		352	9.73856	12.6874		270	20.4908	20.1736		270	26.904	25.9144		272	25.9626	24.5292
	269	1.27009	1.78223		270	6.62751	7.47025		353	9.82645	12.724		271	20.6939	20.1224		271	26.8435	25.8147		273	25.7185	24.3621
	270	1.15876	1.76652		271	6.75056	7.45752		355	9.75809	12.7611		272	20.3638	20.0741		272	26.5505	25.7194		274	25.6618	24.2008
	272	1.14314	1.75131		272	6.72907	7.44572		356	9.7288	12.7986		273	20.397	20.0286		273	26.3708	25.6285		275	25.6482	24.0453
	273	1.02595	1.73659		273	6.63532	7.43484		358	9.44169	12.8365		275	20.2545	19.986		274	26.1735	25.5418		276	25.4196	23.8953
	274	0.820871	1.72234		274	6.39509	7.42485		359	9.24833	12.8748		276	20.3736	19.946		275	26.4782	25.4593		277	25.0896	23.7508
	275	0.85798	1.70856		275	6.38923	7.41572		361	9.8245	12.9134		277	19.6431	19.9087		276	26.3825	25.3808		278	24.7907	23.6115
	276	0.822824	1.69522		277	6.20954	7.40745		362	9.45926	12.9524		278	19.4947	19.874		277	26.3103	25.3063		279	24.9978	23.4774
	277	0.85798	1.68233		278	6.00837	7.4		363	9.56278	12.9917		279	20.0162	19.8418		278	25.9294	25.2356		281	24.9353	23.3484
	278	0.537667	1.66986		279	6.77204	7.39335		365	10.3577	13.0313		280	20.0552	19.812		280	26.0388	25.1686		282	24.822	23.2242
	279	1.18025	1.65781		280	6.97126	7.3875		366	10.1702	13.0713		281	20.1842	19.7846		281	26.0759	25.1053		283	24.82	23.1047
	280	0.791574	1.64617		281	6.9654	7.3824		368	10.3694	13.1116		282	20.1959	19.7595		282	25.9978	25.0455		284	24.7536	22.99
	281	0.934152	1.63492		282	6.82673	7.37805		369	10.5706	13.1522		283	20.1509	19.7367		283	26.3689	24.9892		285	24.8708	22.8797
	283	1.13142	1.62406		283	7.16657	7.37443		370	10.7913	13.193		284	20.19	19.7161		284	25.7693	24.9363		286	24.7439	22.7739
	284	0.959542	1.61357		284	7.00837	7.37152		372	10.5081	13.2342		286	20.1627	19.6976		285	26.0134	24.8867		287	24.2224	22.6723
	285	1.07087	1.60345		285	7.15876	7.36929		373	10.3577	13.2756		287	19.8189	19.6813		286	25.7595	24.8403		288	24.4997	22.575
	286	1.12751	1.59369		286	7.28962	7.36774		375	10.0979	13.3173		288	20.0689	19.667		287	25.3825	24.797		289	24.4372	22.4817
	287	1.07868	1.58428		288	6.92439	7.36685		376	9.36356	13.3592		289	20.2896	19.6546		288	25.4099	24.7568		291	24.3552	22.3924
	288	1.28376	1.57521		289	6.82087	7.36659		378	9.14676	13.4014		290	19.9947	19.6442		289	25.5485	24.7195		292	24.5896	22.307
	289	1.40095	1.56647		290	7.3404	7.36696		379	9.50614	13.4438		291	19.9342	19.6358		291	25.4587	24.6852		293	24.1911	22.2254
	290	1.26618	1.55806		291	7.10407	7.36793		380	9.39676	13.4865		292	19.8306	19.6291		292	25.3728	24.6536		294	24.1696	22.1474
	291	1.30134	1.54995		292	7.27595	7.3695		382	9.37333	13.5293		293	19.3775	19.6242		293	25.1501	24.6248		295	23.9528	22.0731
	292	1.44392	1.54216		293	6.94587	7.37164		383	9.33426	13.5724		294	19.6119	19.6211		294	25.5427	24.5987		296	24.0114	22.0022
	293	1.29353	1.53466		294	6.97712	7.37435		385	9.2952	13.6157		296	19.2662	19.6197		295	25.154	24.5752		297	23.9802	21.9348
	295	1.14704	1.52746		295	7.03376	7.37761		386	9.41239	13.6592		297	19.1822	19.62		296	25.4841	24.5543		298	23.6853	21.8706
	296	1.27009	1.52054		296	6.94978	7.3814		387	9.38309	13.7029		298	19.2271	19.6219		297	25.3513	24.5358		299	23.6325	21.8098
	297	1.11189	1.5139		297	6.80329	7.38571		389	9.55301	13.7468		299	19.0748	19.6253		298	25.3513	24.5198		301	24.1521	21.752
	298	0.916574	1.50752		299	6.72907	7.39053		390	9.71903	13.7908		300	19.2447	19.6303		299	25.0642	24.5061		302	23.8493	21.6974
	299	1.01228	1.50142		300	6.85993	7.39584		392	8.96317	13.8351		301	19.149	19.6368		300	25.1286	24.4947		303	24.279	21.6457
	300	1.0865	1.49556		301	7.13142	7.40164		393	8.93973	13.8795		302	19.231	19.6448		302	25.4665	24.4856		304	23.7751	21.597
	301	0.977121	1.48996		302	7.06501	7.4079		395	8.98465	13.924		303	19.7076	19.6542		303	25.5056	24.4786		305	23.5525	21.5511
	302	1.32087	1.4846		303	7.2154	7.41463		396	8.98075	13.9688		304	19.4049	19.665		304	25.4587	24.4738		306	23.861	21.508
	303	1.30915	1.47948		304	7.06892	7.4218		397	9.10184	14.0137		305	19.5162	19.6771		305	25.5993	24.471		307	24.0564	21.4676
	304	1.10993	1.47459		305	7.29939	7.42941		399	9.28348	14.0587		307	19.5338	19.6905		306	25.2693	24.4703		308	23.7458	21.4298
	306	1.16267	1.46993		306	7.34431	7.43744		400	8.95926	14.1039		308	19.5845	19.7053		307	25.1403	24.4715		309	23.5818	21.3946
	307	1.16657	1.46549		307	7.09821	7.44589						309	19.5826	19.7213		308	25.404	24.4747		310	23.6775	21.3619
	308	1.12556	1.46126		308	7.0904	7.45474						310	19.5006	19.7385		309	25.361	24.4797		312	23.3415	21.3316
	309	1.28767	1.45724		310	6.94978	7.46398						311	19.5123	19.7569		310	25.4411	24.4866		313	23.4548	21.3037
	310	1.32282	1.45343		311	6.96931	7.4736						312	19.4556	19.7764		311	25.2732	24.4952		314	23.5173	21.2781
	311	1.08454	1.44981		312	7.02009	7.4836						313	19.4615	19.7971		313	25.1384	24.5056		315	23.3903	21.2548
	312	1.35017	1.44639		313	6.97517	7.49397						314	19.442	19.8189		314	25.0642	24.5177		316	23.3571	21.2337
	313	1.33259	1.44316		314	7.00837	7.50468						315	19.1842	19.8417		315	24.8786	24.5314		317	23.4333	21.2147
	314	1.61775	1.44011		315	6.63923	7.51575						316	19.0709	19.8656		316	24.9626	24.5467		318	23.2126	21.1978
	315	1.27204	1.43724		316	6.55915	7.52715						318	19.2486	19.8905		317	25.2126	24.5636		319	23.2478	21.1829
	317	1.4947	1.43454		317	6.83845	7.53888						319	19.2174	19.9165		318	25.0974	24.582		320	23.447	21.1701
	318	1.07478	1.43202		318	6.82282	7.55093						320	19.5142	19.9433		319	25.1775	24.6019		322	23.2829	21.1591
	319	1.49275	1.42966		319	6.63923	7.56329						321	19.6236	19.9712		320	25.2985	24.6233		323	23.5329	21.1501
	320	1.399	1.42747		321	6.9029	7.57596						322	19.2232	19.9999		321	25.1091	24.646		324	23.1482	21.1429
	321	1.36775	1.42543		322	7.024	7.58893						323	19.3697	20.0296		322	24.8943	24.6702		325	22.9138	21.1374
	322	1.13337	1.42354		323	6.88532	7.60218						324	19.2525	20.0601		324	24.6989	24.6957		326	22.8357	21.1338
	323	1.3365	1.42181		324	6.59821	7.61571						325	19.0142	20.0914		325	24.5505	24.7225		327	22.6579	21.1318
	324	1.274	1.42022		325	6.66853	7.62952						326	18.9381	20.1236		326	24.6384	24.7505		328	22.3396	21.1314
	325	1.10407	1.41878		326	6.51814	7.6436						328	18.6119	20.1566		327	24.6931	24.7799		329	22.447	21.1327
	326	1.12556	1.41747		327	6.53767	7.65794						329	18.7037	20.1904		328	24.2712	24.8104		330	22.7829	21.1356
	328	1.23689	1.4163		328	6.34821	7.67253						330	18.8345	20.225		329	24.1657	24.8421		332	22.7048	21.14
	329	0.930246	1.41526		329	6.42243	7.68737						331	18.4478	20.2603		330	24.6657	24.8749		333	22.8943	21.1459
	330	1.39118	1.41436		330	6.47517	7.70246						332	18.4556	20.2963		331	24.32	24.9089		334	22.779	21.1532
	331	0.910714	1.41357		332	6.61775	7.71778						333	18.6724	20.3331		332	24.5017	24.944		335	22.9587	21.162
	332	1.07087	1.41291		333	6.69587	7.73332						334	18.3775	20.3705		333	24.4079	24.9801		336	22.9939	21.1721
	333	0.959542	1.41237		334	6.28571	7.7491						335	18.5318	20.4086		335	24.0759	25.0173		337	22.9978	21.1836
	334	0.856027	1.41194		335	6.34626	7.76509						336	18.5728	20.4474		336	24.1032	25.0555		338	22.6735	21.1964
	335	0.924386	1.41163		336	6.65486	7.78129						337	18.6295	20.4868		337	24.3298	25.0947		339	22.6443	21.2105
	336	0.885324	1.41143		337	6.62751	7.7977						339	18.4205	20.5269		338	24.5193	25.1348		340	22.5349	21.2258
	337	1.10407	1.41133		338	6.55915	7.81432						340	18.0103	20.5675		339	24.5837	25.1759		341	22.5388	21.2424
	338	0.912667	1.41134		339	6.54548	7.83113						341	18.2545	20.6087		340	24.2985	25.2179		343	22.6814	21.2601
	340	0.773996	1.41146		340	6.12165	7.84813						342	18.3052	20.6506		341	24.0271	25.2608		344	22.8513	21.279
	341	0.744699	1.41167		341	6.32868	7.86532						343	18.2095	20.6929		342	24.111	25.3045		345	22.5739	21.299
	342	0.934152	1.41198		343	6.4029	7.88269						344	18.3248	20.7359		343	23.7966	25.3491		346	22.5622	21.3201
	343	0.816964	1.41238		344	6.50056	7.90024						345	18.0357	20.7794		344	23.9802	25.3945		347	22.5466	21.3423
	344	0.971261	1.41288		345	6.03571	7.91796						346	17.8599	20.8233		346	23.4958	25.4408		348	22.4587	21.3655
	345	0.756417	1.41347		346	5.97907	7.93585						347	18.1627	20.8678		347	23.9958	25.4878		349	22.4353	21.3897
	346	0.830636	1.41414		347	6.07087	7.95391						349	17.7193	20.9128		348	23.6677	25.5355		350	22.2536	21.415
	347	0.947824	1.4149		348	6.16657	7.97213						350	17.4263	20.9583		349	23.7478	25.5841		351	22.0427	21.4411
	348	0.70173	1.41574		349	6.15876	7.9905						351	17.6705	21.0043		350	23.5857	25.6333		353	22.236	21.4683
	349	0.854074	1.41667		350	5.73103	8.00903						352	17.8013	21.0507		351	23.4802	25.6833		354	22.0114	21.4963
	351	0.809152	1.41767		351	5.81306	8.0277						353	17.9888	21.0975		352	23.7771	25.7339		355	22.3122	21.5252
	352	0.789621	1.41875		352	5.62361	8.04652						354	17.4771	21.1448		353	24.0583	25.7852		356	21.9704	21.555
	353	0.963449	1.41991		353	5.88728	8.06548						355	17.8814	21.1925		354	23.8161	25.8372		357	21.7419	21.5857
	354	0.633371	1.42114		355	5.87361	8.08458						356	17.6236	21.2407		355	23.8318	25.8898		358	21.8298	21.6172
	355	0.984933	1.42244		356	5.80134	8.10381						357	17.483	21.2892		357	23.7068	25.943		359	21.9607	21.6494
	356	0.768136	1.42381		357	5.69782	8.12318						358	17.5103	21.3381		358	23.7575	25.9968		360	21.9724	21.6825
	357	0.611886	1.42525		358	5.59431	8.14267						360	17.4068	21.3874		359	23.6462	26.0513		361	22.1716	21.7163
	358	0.494699	1.42676		359	5.59236	8.16228						361	17.5181	21.4371		360	23.6638	26.1063		363	22.3415	21.7509
	359	0.469308	1.42833		360	5.69392	8.18202						362	17.5045	21.4872		361	23.9235	26.1618		364	22.9001	21.7862
	360	0.772042	1.42996		361	5.85212	8.20188						363	17.3443	21.5376		362	23.9001	26.2179		365	22.7028	21.8222
	362	0.969308	1.43166		362	6.07673	8.22185						364	17.8404	21.5883		363	23.8767	26.2746		366	22.8728	21.8589
	363	0.809152	1.43341		363	6.10993	8.24193						365	17.9107	21.6394		364	24.3591	26.3318		367	23.1833	21.8962
	364	1.45173	1.43522		364	6.34626	8.26212						366	17.815	21.6908		365	24.4939	26.3894		368	22.9216	21.9343
	365	1.43806	1.43709		366	6.43806	8.28242						367	18.2838	21.7425		366	24.4177	26.4476		369	22.9939	21.9729
	366	1.3365	1.43902		367	6.51032	8.30282						368	18.1002	21.7946		368	24.4079	26.5062		370	22.9997	22.0122
	367	1.63532	1.441		368	6.47126	8.32332						370	18.1802	21.8469		369	24.6735	26.5654		371	22.8357	22.0521
	368	1.22321	1.44303		369	6.27204	8.34392						371	18.1197	21.8996		370	24.7107	26.6249		372	22.9157	22.0926
	369	1.37751	1.44511		370	6.30525	8.36462						372	18.2838	21.9525		371	24.9646	26.685		374	22.5837	22.1336
	370	1.40681	1.44724		371	6.35993	8.38541						373	18.4166	22.0057		372	24.7302	26.7454		375	22.5954	22.1752
	371	1.60993	1.44943		372	6.32282	8.4063						374	18.4634	22.0592		373	24.531	26.8063		376	22.3298	22.2174
	372	1.74079	1.45165		373	6.22126	8.42727						375	18.2076	22.113		374	24.5212	26.8676		377	22.7087	22.2601
	374	1.5904	1.45393		374	6.18415	8.44833						376	17.9459	22.167		375	24.1892	26.9293		378	22.1443	22.3033
	375	1.32087	1.45625		375	5.93611	8.46947						377	18.2037	22.2212		376	23.7575	26.9914		379	22.7165	22.347
	376	0.977121	1.45862		377	6.05329	8.4907						378	17.6802	22.2758		377	24.0251	27.0538		380	22.9372	22.3912
	377	1.63142	1.46102		378	5.62751	8.51201						379	17.94	22.3305		379	23.4392	27.1167		381	23.1462	22.4359
	378	0.449777	1.46347		379	5.99079	8.53339						381	17.3873	22.3855		380	23.5212	27.1799		382	23.0505	22.4811
	379	0.82673	1.46596		380	5.97321	8.55486						382	17.4908	22.4407		381	23.7263	27.2434		384	23.0251	22.5267
	380	0.684152	1.46849		381	5.80915	8.57639						383	17.6353	22.4962		382	23.6833	27.3073		385	22.8532	22.5727
	381	0.875558	1.47106		382	5.71345	8.598						384	17.442	22.5518		383	23.4939	27.3716		386	22.8806	22.6192
	382	0.619699	1.47367		383	5.7779	8.61968						385	17.5963	22.6077		384	23.3669	27.4362		387	22.3806	22.6661
	383	0.793527	1.47631		384	5.74861	8.64143						386	17.4986	22.6638		385	23.2771	27.501		388	22.3044	22.7135
	385	0.654855	1.47899		385	5.86775	8.66325						387	17.2349	22.7201		386	23.3025	27.5662		389	22.1989	22.7612
	386	0.856027	1.4817		386	6.19392	8.68513						388	17.4068	22.7765		387	23.5271	27.6317		390	22.1794	22.8093
	387	0.570871	1.48445		388	5.92439	8.70707						389	17.4283	22.8332		388	23.5153	27.6975		391	22.1482	22.8578
	388	0.629464	1.48723		389	5.99665	8.72908						391	17.5572	22.8901		390	23.238	27.7636		392	22.1775	22.9067
	389	0.773996	1.49005		390	5.93806	8.75115						392	17.4322	22.9471		391	22.9782	27.83		393	21.9314	22.9559
	390	0.516183	1.49289		391	5.899	8.77328						393	17.3834	23.0043		392	23.0271	27.8966		395	21.7341	23.0055
	391	0.637277	1.49577		392	5.86384	8.79546						394	17.44	23.0617		393	23.1286	27.9636		396	21.865	23.0554
	392	0.461496	1.49868		393	5.77595	8.81771						395	17.2681	23.1193		394	23.1579	28.0307		397	21.7126	23.1057
	393	0.268136	1.50161		394	5.8365	8.84						396	17.1705	23.177		395	22.8376	28.0981		398	21.6384	23.1563
	394	0.48298	1.50458		395	5.59236	8.86235						397	17.2857	23.2349		396	23.0095	28.1658		399	22.0134	23.2072
	396	0.45173	1.50757		396	5.54743	8.88475						398	17.0513	23.2929		397	22.9997	28.2337		400	21.9431	23.2584
	397	0.305246	1.51059		397	5.46345	8.90721						399	17.3092	23.3511		398	22.9528	28.3019
	398	0.23298	1.51363		399	5.73103	8.92971						400	17.3638	23.4094		399	23.1403	28.3703
	399	0.488839	1.5167		400	5.77986	8.95226										401	23.0622	28.4389
	400	0.219308	1.5198

## Sheet: Figure 6
Figure 6d
		K3			H39A			S40A			I41A			D42A			I43A			W44A			Y45A			D46A			F47A			K73A			L74A			N75A			N76A			S77A			H78A
					Data 1	Data 2	Data 3	Data 1	Data 2	Data 3	Data 1	Data 2	Data 3	Data 1	Data 2	Data 3	Data 1	Data 2	Data 3	Data 1	Data 2	Data 3	Data 1	Data 2	Data 3	Data 1	Data 2	Data 3	Data 1	Data 2	Data 3	Data 1	Data 2	Data 3	Data 1	Data 2	Data 3	Data 1	Data 2	Data 3	Data 1	Data 2	Data 3	Data 1	Data 2	Data 3	Data 1	Data 2	Data 3
	(V0 sec-1)	0.09	0.2	0.19	0.15	0.12	0.14	0.29	0.2	0.03	0.89	0.66	1.47	0.85	0.89	1.15	0.84	0.89	0.88	0.9	0.82	1.04	0.9	0.93	1.02	0.82	0.7	0.97	0.15	0.12	0.14	-0.02	0.02	-0.12	0.22	0.45	0.38	-0.05	0.11	0.07	0.06	0.05	-0.03	-0.08	0.09	0.06	0.06	-0.09	0.1
Figure 6e
	Uncropped blots are shown in Supplementary Figure 4.
[truncated: 9 more columns]

## Sheet: Figure 7
Figure 7a
	KRASWT	Control			K3			K6			K69
		NanoBRET Ratio			NanoBRET Ratio			NanoBRET Ratio			NanoBRET Ratio
	Donor:Acceptor ratio	Data 1	Data 2	Data 3	Data 1	Data 2	Data 3	Data 1	Data 2	Data 3	Data 1	Data 2	Data 3
	0	0.658105	3.4787e-15	-1.16573e-15	0	0	1.1565e-15	0.271858	1.18424e-15	-3.4602e-15	0.426413	-0.18087	-0.24554
	1	1.11332	0.264361	0.361059	9.87656	5.62572	18.1334	9.05514	10.7371		4.4974	4.99003	5.65354
	2	1.5557	0.574898	0.897045	14.6377	11.9947	23.3368	14.8538	16.3757	16.9765	6.53836	8.25729	7.22513
	5	1.87913	0.951539	0.812113	24.1796	23.4192	31.9552	23.5522	24.5479	23.5918	9.20358	9.26415	12.2019
	7.5	1.60956	0.913574	1.1277	29.2967	28.8366	32.6886	25.8916	28.2942	22.8148	17.9346	19.1647	19.9374
	10	1.70785	1.19174	1.31784	30.2029	28.8135	33.1927	28.7578	28.9267	28.0545	19.1973	20.7052	23.5095
	12.5	2.02294	1.45211	1.10245	32.5097	29.4247	33.5784	28.5301	31.0486	29.1041	25.8452	31.3406	24.9303
	15	1.83521	1.15117	1.2647	33.3554	29.826	34.7782	31.1031	31.2716	29.8038	26.7786	32.4434	28.7193
	20	2.15007	1.73683	1.65377	33.0394	32.0494	35.2295	31.483	31.6983	31.004	29.9454	37.6146	24.3087
	40	2.64977	0.920225	2.14429	33.8167	32.5447	35.001	33.3715	33.9255	32.3443	31.1589	35.0074	33.0068
Figure 7b
	KRASG12C	Control			K3						K69
		NanoBRET Ratio			NanoBRET Ratio						NanoBRET Ratio
	Donor:Acceptor ratio	Data 1	Data 2	Data 3	Data 1	Data 2	Data 3	Data 4	Data 5	Data 6	Data 1	Data 2	Data 3
	0	0.658105	3.4787e-15	-1.16573e-15	-1.17889	0.867692	0.311198	0.0889927	0.550919	-0.639911	0	0	1.1565e-15
	1	1.11332	0.264361	0.361059	18.0451	8.96813	17.0112	20.6354	22.6084	20.7579	3.56279	5.56152	4.84762
	2	1.5557	0.574898	0.897045	23.4632		23.3524	25.3729	24.4905	19.7747	13.7751	14.1225	16.8841
	5	1.87913	0.951539	0.812113	19.6199		24.0276	23.9646	26.8729	21.6355	19.2814	21.9948	25.0902
	7.5	1.60956	0.913574	1.1277	24.443	27.5585	26.102	29.8635	29.4713	26.7548	26.3959	27.08	30.3455
	10	1.70785	1.19174	1.31784	28.0558	29.7128	29.556	30.3234	32.3155	29.3004	22.0197	30.6008	32.1012
	12.5	2.02294	1.45211	1.10245	27.6188	26.862	30.2786	28.6366	26.1827	23.2802	28.3551	26.7109	32.9678
	15	1.83521	1.15117	1.2647	36.4692	34.5559	35.0768	25.1252	30.9495	27.0585	24.8526	33.4323	32.5198
	20	2.15007	1.73683	1.65377		28.188					27.9696	34.7068	33.4529
	40	2.64977	0.920225	2.14429	32.0381	30.741	30.6389		23.6139	20.7846	31.5362	30.2678	35.125
Figure 7c
		KRAS:K6			KRAS:K69
		Relative NanoBRET Ratio			Relative NanoBRET Ratio
	BI-2852 (µM)	Data 1	Data 2	Data 3	Data 1	Data 2	Data 3
	0	1	1	1	1	1	1
	0.117188	0.987877
	0.234375	1.00195	0.91326	0.828491
	0.46875	0.976938	0.848991	0.861289	0.976387	1.0712	0.944666
	0.9375	0.912008	0.626569	0.736465
	1.875	0.705177	0.710802	0.719942	0.938303	1.01335	0.902474
	3.75	0.536223	0.628818	0.678814	0.962039	1.08072	0.883256
	7.5	0.277027	0.35009	0.590727	0.938903	0.931228	0.973185
	15	0.128153	0.198159	0.542639	0.879822	1.00864	0.880781
	30	0.0411547	-0.128029	0.42853	0.861872	0.939607	0.697278
	60	0.0313668	-0.223535	0.269072	0.736961	0.815511	0.682173
Figure 7d
		KRASG12C:K3			KRASG12C:K69
		Relative NanoBRET Ratio			Relative NanoBRET Ratio
	ARS1620 (µM)	Data 1	Data 2	Data 3	Data 1	Data 2	Data 3
	0	1	1	1	1	1	1
	9.38e-05	0.910527	1.04517	0.821059
	0.000188	1.01983	0.900531	0.824694
	0.000375
	0.00075	0.99927	0.908183	0.891035
	0.0015
	0.003	0.991963	0.957407	0.928271
	0.006
	0.012	0.94808	0.866774
	0.024
	0.046875		0.702755	0.767243
	0.09375
	0.1875	0.658389	0.604775	0.558013
	0.234375
	0.46875	0.469764	0.543619	0.601272	0.967038	1.05941	0.962272
	0.9375
	1.875	0.427272	0.35032	0.340116	0.938688	1.02281	1.09565
	3.75
	7.5	0.272385	0.206271	0.283511	1.17548	1.10093	1.02556
	15
	30	0.279451	0.224323	0.263153	1.03653	1.16998	1.08583
	60	0.202607	0.217255	0.147079	0.840841	1.03832	1.03856

## Sheet: Supplementary Table 2
KRASWT
	[Affimer] µM	K3			K6			K37
		Data 1 (V0 sec-1)	Data 2 (V0 sec-1)	Data 3 (V0 sec-1)	Data 1 (V0 sec-1)	Data 2 (V0 sec-1)	Data 3 (V0 sec-1)	Data 1 (V0 sec-1)	Data 2 (V0 sec-1)	Data 3 (V0 sec-1)	Data 4 (V0 sec-1)	Data 5 (V0 sec-1)
	10	0.08	-0.03	0.08	0.05	-0.07	-0.17	0.19	0.19	-0.08	0.16	0.14
	5	0.05	0.01	0.05	0.11	0.06	0.03	0.26	0.28	0.15	0.18	0.16
	2.5	-0.03	0.04	-0.03	0.14	0.16	0.27	0.41	0.34	0.25	0.25	0.28
	1.25	0.16	0.08	0.16	0.28	0.3	0.19	0.55	0.54	0.3	0.46	0.35
	0.625	0.22	0.21	0.22	0.34	0.43	0.51	0.67	0.62	0.45	0.64	0.43
	0.3125	0.26	0.38	0.26	0.4	0.57	0.39	0.76	0.77	0.47	0.66	0.51
	0.15625	0.43	0.57	0.43	0.59	0.74	0.47	0.81	0.84	0.52	0.9	0.65
	0.078125	0.51	0.7	0.51	0.64	0.8	0.72	0.9	0.94	0.62	0.9	0.8
	0.039063	0.73	0.81	0.73	0.77	0.8	0.65	0.94	0.99	0.62	0.98	0.85
	0.019531	0.8	0.88	0.8	0.83	0.9	0.65	0.99	1.02	0.67	0.98	0.79
	0.009766	0.83	0.86	0.83	0.65	0.98	0.69	1	1.02	0.7	1.05	0.86
	0.004883	0.89	0.94	0.89	0.79	0.98	0.71	0.99	1.02	0.81	1	0.9
KRASG12D
	[Affimer] µM	K3			K6			K37
		Data 1 (V0 sec-1)	Data 2 (V0 sec-1)	Data 3 (V0 sec-1)	Data 1 (V0 sec-1)	Data 2 (V0 sec-1)	Data 3 (V0 sec-1)	Data 1 (V0 sec-1)	Data 2 (V0 sec-1)	Data 3 (V0 sec-1)
	10	0.17	0.28	-0.88	0.17	0.59	0.12	0.19	0.25	-0.37
	5	0.1	0.19	-0.74	0.15	-0.5	0.15	0.16	0.19	-0.22
	2.5	0.1	0.23	-0.36	0.19	0.28	0.16	0.24	0.2	0.16
	1.25	0.13	0.23	0.27	0.26	1.2	0.15	0.37	0.29	0.66
	0.625	0.21	0.27	0.42	0.4	1.2	0.26	0.5	0.39	2.44
	0.3125	0.37	0.38	0.96	0.52	1.76	0.38	0.66	0.47	1.34
	0.15625	0.56	0.55	0.87	0.66	0.54	0.49	0.78	0.68	1.09
	0.078125	0.72	0.72	0.97	0.75	1.76	0.62	0.86	0.77	1.56
	0.039063	0.8	0.75	1.35	0.81	1.02	0.71	0.92	0.88	1.56
	0.019531	0.81	0.76	1.08	0.89	1.3	0.67	0.93	0.91	1.65
	0.009766	0.88	0.86	1.41	0.89	1.33	0.78	0.96	0.92	1.63
	0.004883	0.93	0.86	1.54	0.97	1.38	0.88	1.03	0.92	1.49
KRASG12V
	[Affimer] µM	K3			K6			K37
		Data 1 (V0 sec-1)	Data 2 (V0 sec-1)	Data 3 (V0 sec-1)	Data 1 (V0 sec-1)	Data 2 (V0 sec-1)	Data 3 (V0 sec-1)	Data 1 (V0 sec-1)	Data 2 (V0 sec-1)	Data 3 (V0 sec-1)
	10	0.1	0.18	0.12	0.06	0.12	0.41	0.18	0.34	0.25
	5	0.07	0.13	0.2	0.06	0.18	0.35	0.07	0.39	0.32
	2.5	0.03	0.15	0.25	0.21	0.22	0.39	0.21	0.39	0.4
	1.25	0.06	0.25	0.37	0.33	0.41	0.47	0.31	0.53	0.57
	0.625	0.15	0.3	0.45	0.42	0.45	0.64	0.41	0.71	0.71
	0.3125	0.31	0.51	0.6	0.71	0.56	0.81	0.59	0.86	0.9
	0.15625	0.38	0.6	0.87	0.7	0.77	0.9	0.67	0.95	0.96
	0.078125	0.7	0.67	0.98	0.79	0.84	0.97	0.87	0.99	1.03
	0.039063	0.79	0.72	1.01	0.56	0.85	1.02	0.85	1.03	1.05
	0.019531	0.9	0.8	1	0.93	0.96	1.07	0.97	1.07	1.04
	0.009766	0.92	0.85	1.02	0.66	0.97	1.08	0.96	1.04	1.08
	0.004883	0.94	0.9	1.04	0.94	1.03	1.06	0.93	1.05	1.03
KRASQ61H
	[Affimer] µM	K3					K6						K37
		Data 1 (V0 sec-1)	Data 2 (V0 sec-1)	Data 3 (V0 sec-1)	Data 4 (V0 sec-1)	Data 5 (V0 sec-1)	Data 1 (V0 sec-1)	Data 2 (V0 sec-1)	Data 3 (V0 sec-1)	Data 4 (V0 sec-1)	Data 5 (V0 sec-1)	Data 6 (V0 sec-1)	Data 1 (V0 sec-1)	Data 2 (V0 sec-1)	Data 3 (V0 sec-1)
	10	0.01	0.59	0.29	0.12	0.320822	-0.1	0.49	0.19	0.17	0.13	0.280943	0.01	0.48	0.09
	5	-0.01	0.35	0.48	0.19	0.439001	0.02	0.28	0.06	0.15	-0.08	0.17019	0.15	0.3	0.03
	2.5	0.09	0.54	0.63	0.27	0.578611	0.02	0.31	0.32	0.19	0	0.278238	-0.04	0.42	0.35
	1.25	0.31	0.67	0.83	0.39	0.628761	-0.04	0.37	0.38	-0.01	0.16	0.377309	0.15	0.65	0.49
	0.625	0.43	0.79	0.97	0.53	0.81874	0.46	0.53	0.65	0.02	0.46	0.600585	0.45	0.85	0.72
	0.3125	0.62	0.87	0.98	0.6	0.811632	0.53	0.6	0.61	0	0.64	0.794863	0.56	0.88	0.79
	0.15625	0.79	0.86	0.98	0.73	0.827095	0.82	0.74	0.84	0.07	0.74	0.789529	0.6	0.9	0.96
	0.078125	0.92	0.91	1.02	0.62	0.751312	0.79	0.76	0.85	0.16	0.8	0.99411	0.76	0.9	1.06
	0.039063	1.02	0.87	0.96	0.67	0.809196	0.99	0.81	0.85	0.16	0.87	0.9772	0.8	0.85	1.04
	0.019531	0.85	0.91	1.03	0.68	0.911433	1.08	0.82	1	0.24	0.91	0.951556	0.92	0.86	1.06
	0.009766	0.9	0.86	1	0.68	0.786604	0.96	0.81	1.03	0.22	0.86	0.882151	0.84	0.85	1
	0.004883	1.06	0.91	1.14	0.81	1.05241	1.27	1.03	1.22	0.26	1.06	1.05241	1.02	0.88	1.08
HRAS
	[Affimer] µM	K3					K6					K37
		Data 1 (V0 sec-1)	Data 2 (V0 sec-1)	Data 3 (V0 sec-1)	Data 4 (V0 sec-1)	Data 5 (V0 sec-1)	Data 1 (V0 sec-1)	Data 2 (V0 sec-1)	Data 3 (V0 sec-1)	Data 4 (V0 sec-1)	Data 5 (V0 sec-1)	Data 1 (V0 sec-1)	Data 2 (V0 sec-1)	Data 3 (V0 sec-1)	Data 4 (V0 sec-1)	Data 5 (V0 sec-1)
	10	0.51	0.33	0.04	0.42	0.48	0.31	0.12	-0.37	-0.03	0.04	0.17	0.34	0.166305	0	0.07
	5	0.51	0.51	0.07	0.55	0.56	0.19	0.07	-0.24	0.03	0.07	0.15	0.12	0.0856809	0.04	0.13
	2.5	0.69	0.64	0.36	0.67	0.67	0.15	0.17	-0.19	0.11	0.17	0.19	0.16	0.136334	0.19	0.2
	1.25	0.7	0.83	0.34	0.85	0.84	0.15	0.3	-0.06	0.17	0.27	-0.01	0.17	0.211732	0.27	0.37
	0.625	0.87	0.87	0.67	0.9	0.9	0.29	0.43	0.12	0.41	0.4	0.02	0.29	0.238455	0.5	0.48
	0.3125	0.85	0.97	0.06	0.92	0.93	0.36	0.63	0.29	0.58	0.54	0	0.58	0.242109	0.64	0.71
	0.15625	0.97	1.03	0.99	0.91	0.99	0.54	0.77	0.39	0.66	0.73	0.07	0.87	0.289119	0.78	0.83
	0.078125	1.19	1.03	1.02	0.9	0.96	0.64	0.92	0.59	0.79	0.78	0.16	0.71	0.345378	0.83	0.92
	0.039063	1.1	1	0.93	1.02	0.99	0.86	0.9	0.85	0.81	0.9	0.16	0.87	0.392751	0.91	0.97
	0.019531	0.94	1.03	1.01	1.05	0.97	0.93	0.96	0.9	0.9	0.95	0.24	1.11	0.409606	1.02	0.96
	0.009766	1.01	0.94	1.09	1.06	1	0.94	0.98	0.86	1	0.97	0.22	1.04	0.442062	1.04	1.01
	0.004883	1.21	1.1	1.1	1.13	1.03	1.19	0.97	1.11	1.08	0.99	0.26	0.99	0.464133	1.12	0.98
NRAS
	[Affimer] µM	K3			K6			K37
		Data 1 (V0 sec-1)	Data 2 (V0 sec-1)	Data 3 (V0 sec-1)	Data 1 (V0 sec-1)	Data 2 (V0 sec-1)	Data 3 (V0 sec-1)	Data 1 (V0 sec-1)	Data 2 (V0 sec-1)	Data 3 (V0 sec-1)
	10	1.21	1.01		0.05	0.07	-0.14	0.22	0.12	-0.32
	5	1.19	1.06		0.48	0.11	-0.15	0.49	0.22	-0.3
	2.5	1.18	1.01		0.29	0.33	0.46	0.52	0.04	0.18
	1.25	1.11	0.92		0.26	0.25	-0.12	0.64	0.28	0.09
	0.625	1.28	1.09		0.4	0.56	0.57	0.58	0.58	0.39
	0.3125	1.68	1.17		0.61	0.64	0.73	0.67	0.58	0.71
	0.15625	1.06	1		0.5	0.76	0.81	0.7	0.98	1.05
	0.078125	1.25	0.98		0.6	0.96	0.85	0.77	1.12	0.85
	0.039063	1.06	1.3		0.75	0.92	1.01	0.7	1.1	0.74
	0.019531	1.12	1.09		0.79	1	1.07	0.64	1.14	0.97
	0.009766	1.08	1.65		0.69	1.08	0.96	0.74	1.17	0.87
	0.004883	1.17	0.91		0.7	1.16	1.05	1.4	1.22	0.89
